# Supplementary material for: Late Pleistocene South American megafaunal extinctions associated with rise of Fishtail points and human population
Source: Nat Commun. 2021 Apr 12;12:2175. doi: 10.1038/s41467-021-22506-4 (PMC8041891; doi:10.1038/s41467-021-22506-4)
Supplement: Supplementary file 4 — Supplementary Data 1 [file 41467_2021_22506_MOESM4_ESM.xls]

## Sheet: FPP
Supplementary Data 1. Radiocarbon dates for South American Fistail projectile point records.
Site	Region	Latitude	Longitude	C14Age	C14SD	Lab-Number	Material-Dated	Reference
TaguaTagua-2	Andes	-34.4689	-71.1664	10120	130	Beta-45520	charcoal	Núñez, L., J. Varela, R. Casamiquela, V. Schiappacasse, H. Niemeyer, and C. Villagrán 1994 Cuenca de Taguatagua en Chile: el ambien- te del Pleistoceno superior y ocupaciones humanas. Revista Chilena de Historia Natural 67:503–19.
El-Inga	Andes	-0.30243	-78.6448	10410	35	PRI-13-029	charcoal	G. Nami, H., & Stanford, D. J. (2016). Dating the peopling of northwestern South America: An AMS date from El Inga site, highland Ecuador. PaleoAmerica, 2(1), 60-63.
Je-996	Andes	-7.059	-79.397	10650	50	Beta-185074	charcoal	Maggard, G. J. (2010). New evidence of fishtail occupation in northern Perú. Current Research in the Pleistocene, 27, 17-19.
Paso-Otero-5	Pampa	-38.2022	-59.0994	10190	120	AA-19291	bone	Martínez, G., & Gutiérrez, M. (2011). Paso Otero 5: a summary of the interdisciplinary lines of evidence for reconstructing early human occupation and paleoenvironment in the Pampean region, Argentina. Peuplements et préhistoire en Amériques, 271-84.
Cerro-El-Sombrero-A1	Pampa	-37.817	-58.56	10270	85	AA-4766	charcoal	Flegenheimer, N., & Zárate, M. (1997). Considerations on radiocarbon and calibrated dates from Cerro La China and Cerro El Sombrero, Argentina. Current Research in the Pleistocene, 14, 27-28.
Abrigo-Los-Pinos	Pampa	-37.85	-58.05	10415	70	AA-24046	charcoal	Mazzanti, D. (2003). Human settlements in caves and rockshelters during the Pleistocene-Holocene transition in the eastern Tandilia range, Pampean Region, Argentina. Where the South Winds Blow: Ancient Evidence of Paleo South Americans, 57-61.
Amalia-Site-2	Pampa	-38.1579	-57.9431	10425	75	AA-35499	charcoal	Mazzanti, D., Martínez, G., & Quintana, C. (2012). Early settlements in eastern Tandilia, Buenos Aires Province, Argentina: archaeological contexts and site-formation processes. Southbound: Late Pleistocene Peopling of Latin America, 99-103.
Paso-Otero-5	Pampa	-38.2022	-59.0994	10440	100	AA-39363	bone	Martínez, G., & Gutiérrez, M. (2011). Paso Otero 5: a summary of the interdisciplinary lines of evidence for reconstructing early human occupation and paleoenvironment in the Pampean region, Argentina. Peuplements et préhistoire en Amériques, 271-84.
Abrigo-Los-Pinos	Pampa	-37.85	-58.05	10465	65	AA-24045	charcoal	Mazzanti, D. (2003). Human settlements in caves and rockshelters during the Pleistocene-Holocene transition in the eastern Tandilia range, Pampean Region, Argentina. Where the South Winds Blow: Ancient Evidence of Paleo South Americans, 57-61.
Cerro-El-Sombrero-A1	Pampa	-37.817	-58.56	10480	70	AA-5220	charcoal	Flegenheimer, N., & Zárate, M. (1997). Considerations on radiocarbon and calibrated dates from Cerro La China and Cerro El Sombrero, Argentina. Current Research in the Pleistocene, 14, 27-28.
Cerro-La-China-1	Pampa	-37.95	-58.6167	10525	75	AA-8954	charcoal	Flegenheimer, N., & Zárate, M. (1997). Considerations on radiocarbon and calibrated dates from Cerro La China and Cerro El Sombrero, Argentina. Current Research in the Pleistocene, 14, 27-28.
Cerro-La-China-2	Pampa	-37.95	-58.6167	10560	75	AA-8956	charcoal	Flegenheimer, N., & Zárate, M. (1997). Considerations on radiocarbon and calibrated dates from Cerro La China and Cerro El Sombrero, Argentina. Current Research in the Pleistocene, 14, 27-28.
Cerro-El-Sombrero-A1	Pampa	-37.817	-58.56	10675	110	AA-4767	charcoal	Flegenheimer, N., Zarate, M. (1997). Considerations on radiocarbon and calibrated dates from Cerro La China and Cerro El Sombrero, Argetina. Current Research in the Pleistocene, 14, 27-28.
Cerro-El-Sombrero-A1	Pampa	-37.817	-58.56	10725	90	AA-4765	charcoal	Flegenheimer, N., Zarate, M. (1997). Considerations on radiocarbon and calibrated dates from Cerro La China and Cerro El Sombrero, Argetina. Current Research in the Pleistocene, 14, 27-28.
Cerro-El-Sombrero-A1	Pampa	-37.817	-58.56	10480	70	AA-5220	charcoal	Flegenheimer, N., Zarate, M. (1997). Considerations on radiocarbon and calibrated dates from Cerro La China and Cerro El Sombrero, Argetina. Current Research in the Pleistocene, 14, 27-28.
Cerro-El-Sombrero-A1	Pampa	-37.817	-58.56	10270	85	AA-4766	charcoal	Flegenheimer, N., Zarate, M. (1997). Considerations on radiocarbon and calibrated dates from Cerro La China and Cerro El Sombrero, Argetina. Current Research in the Pleistocene, 14, 27-28.
Cerro-La-China-1	Pampa	-37.95	-58.6167	10745	75	AA-8952	charcoal	Flegenheimer, N., & Zárate, M. (1997). Considerations on radiocarbon and calibrated dates from Cerro La China and Cerro El Sombrero, Argentina. Current Research in the Pleistocene, 14, 27-28.			GRA-9837
Cerro-La-China-1	Pampa	-37.95	-58.6167	10790	120	AA-1327	charcoal	Flegenheimer, N., & Zárate, M. (1997). Considerations on radiocarbon and calibrated dates from Cerro La China and Cerro El Sombrero, Argentina. Current Research in the Pleistocene, 14, 27-28.			OxA9249
Cerro-La-China-1	Pampa	-37.95	-58.6167	10804	75	AA-8953	charcoal	Flegenheimer, N., & Zárate, M. (1997). Considerations on radiocarbon and calibrated dates from Cerro La China and Cerro El Sombrero, Argentina. Current Research in the Pleistocene, 14, 27-28.			AA-8428
Cueva-del-Medio	Patagonia	-51.5833	-72.633	10310	70	Gr- N 14913	charcoal	Martin, F. M., Todisco, D., Rodet, J., San Román, M., Morello, F., Prevosti, F., ... & Borrero, L. A. (2015). Nuevas excavaciones en Cueva del Medio: procesos de formación de la cueva y avances en los estudios de interacción entre cazadores-recolectores y fauna extinta (Pleistoceno final, Patagonia Meridional). Magallania (Punta Arenas), 43(1), 165-189.			AA-39367
Cueva-del-Medio	Patagonia	-51.5833	-72.633	10930	230	Beta-39081	charcoal	Martin, F. M., Todisco, D., Rodet, J., San Román, M., Morello, F., Prevosti, F., ... & Borrero, L. A. (2015). Nuevas excavaciones en Cueva del Medio: procesos de formación de la cueva y avances en los estudios de interacción entre cazadores-recolectores y fauna extinta (Pleistoceno final, Patagonia Meridional). Magallania (Punta Arenas), 43(1), 165-189.
Cueva-del-Medio	Patagonia	-51.5833	-72.633	10860	160	NUTA-2331	bone	Martin, F. M., Todisco, D., Rodet, J., San Román, M., Morello, F., Prevosti, F., ... & Borrero, L. A. (2015). Nuevas excavaciones en Cueva del Medio: procesos de formación de la cueva y avances en los estudios de interacción entre cazadores-recolectores y fauna extinta (Pleistoceno final, Patagonia Meridional). Magallania (Punta Arenas), 43(1), 165-189.
Cueva-del-Medio	Patagonia	-51.5833	-72.633	10710	100	NUTA-1811	bone	Martin, F. M., Todisco, D., Rodet, J., San Román, M., Morello, F., Prevosti, F., ... & Borrero, L. A. (2015). Nuevas excavaciones en Cueva del Medio: procesos de formación de la cueva y avances en los estudios de interacción entre cazadores-recolectores y fauna extinta (Pleistoceno final, Patagonia Meridional). Magallania (Punta Arenas), 43(1), 165-189.
Cueva-del-Medio	Patagonia	-51.5833	-72.633	10550	120	Gr- N 14911	bone	Martin, F. M., Todisco, D., Rodet, J., San Román, M., Morello, F., Prevosti, F., ... & Borrero, L. A. (2015). Nuevas excavaciones en Cueva del Medio: procesos de formación de la cueva y avances en los estudios de interacción entre cazadores-recolectores y fauna extinta (Pleistoceno final, Patagonia Meridional). Magallania (Punta Arenas), 43(1), 165-189.
Cueva-del-Medio	Patagonia	-51.5833	-72.633	10430	100	NUTA-1734	bone	Martin, F. M., Todisco, D., Rodet, J., San Román, M., Morello, F., Prevosti, F., ... & Borrero, L. A. (2015). Nuevas excavaciones en Cueva del Medio: procesos de formación de la cueva y avances en los estudios de interacción entre cazadores-recolectores y fauna extinta (Pleistoceno final, Patagonia Meridional). Magallania (Punta Arenas), 43(1), 165-189.
Cueva-del-Medio	Patagonia	-51.5833	-72.633	10860	110	NUTA-2331	charcoal	Martin, F. M., Todisco, D., Rodet, J., San Román, M., Morello, F., Prevosti, F., ... & Borrero, L. A. (2015). Nuevas excavaciones en Cueva del Medio: procesos de formación de la cueva y avances en los estudios de interacción entre cazadores-recolectores y fauna extinta (Pleistoceno final, Patagonia Meridional). Magallania (Punta Arenas), 43(1), 165-189.
Piedra-Museo-AEP-1	Patagonia	-47.895	-67.8678	10400	70	AA-39367	charcoal	Miotti, L. (2004). Quandary: the Clovis phenomenon, the First Americans, and the view from Patagonia. New perspectives on the first Americans. A Peopling of Americans Publication. A&M Texas University Press, USA, 35-40.
Cueva-Fell	Patagonia	-52.0298	-69.9846	10395	40	UCIAMS-106044	charcoal	Waters, M. R., Amorosi, T., & Stafford, T. W. (2015). Redating Fell's cave, Chile and the chronological placement of the Fishtail projectile point. American Antiquity, 80(2), 376-386.
Cueva-Fell	Patagonia	-52.0298	-69.9846	10395	30	UCIAMS-104660	charcoal	Waters, M. R., Amorosi, T., & Stafford, T. W. (2015). Redating Fell's cave, Chile and the chronological placement of the Fishtail projectile point. American Antiquity, 80(2), 376-386.
Cueva-del-Medio	Patagonia	-51.5833	-72.633	10430	80	Beta-52522	charcoal	Nami, H. G., & Nakamura, T. (1995). Cronología radiocarbónica con AMS sobre muestras de hueso procedentes del sitio Cueva del Medio (Última Esperanza, Chile). In Anales del Instituto de la Patagonia.
Piedra-Museo-AEP-1	Patagonia	-47.895	-67.8678	10470	65	GRA-9837	charcoal	Miotti, L. (2004). Quandary: the Clovis phenomenon, the First Americans, and the view from Patagonia. New perspectives on the first Americans. A Peopling of Americans Publication. A&M Texas University Press, USA, 35-40.
Cueva-Fell	Patagonia	-52.0298	-69.9846	10675	40	UCIAMS-104662	charcoal	Waters, M. R., Amorosi, T., & Stafford, T. W. (2015). Redating Fell's cave, Chile and the chronological placement of the Fishtail projectile point. American Antiquity, 80(2), 376-386.
Cueva-Fell	Patagonia	-52.0298	-69.9846	10760	60	UCIAMS-106043	charcoal	Waters, M. R., Amorosi, T., & Stafford, T. W. (2015). Redating Fell's cave, Chile and the chronological placement of the Fishtail projectile point. American Antiquity, 80(2), 376-386.
Cueva-Fell	Patagonia	-52.0298	-69.9846	10810	50	UCIAMS-106048	Humic Acids	Waters, M. R., Amorosi, T., & Stafford, T. W. (2015). Redating Fell's cave, Chile and the chronological placement of the Fishtail projectile point. American Antiquity, 80(2), 376-386.
Cueva-Fell	Patagonia	-52.0298	-69.9846	10835	50	UCIAMS-106047	charcoal	Waters, M. R., Amorosi, T., & Stafford, T. W. (2015). Redating Fell's cave, Chile and the chronological placement of the Fishtail projectile point. American Antiquity, 80(2), 376-386.
Piedra-Museo-AEP-1	Patagonia	-47.895	-67.8678	10470	65	GRA-9837	charcoal	Miotti, L. (2004). Quandary: the Clovis phenomenon, the First Americans, and the view from Patagonia. New perspectives on the first Americans. A Peopling of Americans Publication. A&M Texas University Press, USA, 35-40.
Piedra-Museo-AEP-1	Patagonia	-47.895	-67.8678	10470	60	OxA9249	charcoal	Miotti, L. (2004). Quandary: the Clovis phenomenon, the First Americans, and the view from Patagonia. New perspectives on the first Americans. A Peopling of Americans Publication. A&M Texas University Press, USA, 35-40.
Piedra-Museo-AEP-1	Patagonia	-47.895	-67.8678	10400	80	AA-8428	bone	Miotti, L. (2004). Quandary: the Clovis phenomenon, the First Americans, and the view from Patagonia. New perspectives on the first Americans. A Peopling of Americans Publication. A&M Texas University Press, USA, 35-40.
Valiente	Andes	-32.0358	-71.1522	10700	30	UGAMS-5887	charcoal	Méndez, C. A., Stern, C. R., Reyes, O. R., Mena, F. (2012). Early Holocene long-distance transport in central-south Patagonia. Chungara, 44, 363-375.
Urupez	Pampas	-34.7032	-55.147	10800	30	Beta-380727	charcoal	Meneghin, U. (2015). Secuencia crono-estratigráfica de Urupez II: Nuevas dataciones radiométricas. Orígenes, 13, 1-20.
Urupez	Pampas	-34.7032	-55.147	10800	40	Beta-381967	charcoal	Meneghin, U. (2015). Secuencia crono-estratigráfica de Urupez II: Nuevas dataciones radiométricas. Orígenes, 13, 1-20.
Tigre	Pampas	-30.5344	-57.779	10955	50	UCIAMS 125383	charcoal	Suárez, R. (2019). High resolution AMS 14C dates for late Pleistocene Fishtail technology from the Tigre site, Uruguay river basin, South America. Quaternary Science Reviews, 213, 155-161.
Tigre	Pampas	-30.5344	-57.779	10930	20	UCIAMS 125384	charcoal	Suárez, R. (2019). High resolution AMS 14C dates for late Pleistocene Fishtail technology from the Tigre site, Uruguay river basin, South America. Quaternary Science Reviews, 213, 155-161.
Tigre	Pampas	-30.5344	-57.779	10905	20	UCIAMS 125381	charcoal	Suárez, R. (2019). High resolution AMS 14C dates for late Pleistocene Fishtail technology from the Tigre site, Uruguay river basin, South America. Quaternary Science Reviews, 213, 155-161.
Tigre	Pampas	-30.5344	-57.779	10595	25	UCIAMS 125379	charcoal	Suárez, R. (2019). High resolution AMS 14C dates for late Pleistocene Fishtail technology from the Tigre site, Uruguay river basin, South America. Quaternary Science Reviews, 213, 155-161.
Tigre	Pampas	-30.5344	-57.779	10580	50	UCIAMS 125393	charcoal	Suárez, R. (2019). High resolution AMS 14C dates for late Pleistocene Fishtail technology from the Tigre site, Uruguay river basin, South America. Quaternary Science Reviews, 213, 155-161.
Tigre	Pampas	-30.5344	-57.779	10510	45	UCIAMS 145434	charcoal	Suárez, R. (2019). High resolution AMS 14C dates for late Pleistocene Fishtail technology from the Tigre site, Uruguay river basin, South America. Quaternary Science Reviews, 213, 155-161.
Tigre	Pampas	-30.5344	-57.779	10425	20	UCIAMS 125380 UCIAMS 145433 UCIAMS 145432	charcoal	Suárez, R. (2019). High resolution AMS 14C dates for late Pleistocene Fishtail technology from the Tigre site, Uruguay river basin, South America. Quaternary Science Reviews, 213, 155-161.
Tigre	Pampas	-30.5344	-57.779	10410	60	UCIAMS 125383	charcoal	Suárez, R. (2019). High resolution AMS 14C dates for late Pleistocene Fishtail technology from the Tigre site, Uruguay river basin, South America. Quaternary Science Reviews, 213, 155-161.
