# Supplementary material for: Late Pleistocene South American megafaunal extinctions associated with rise of Fishtail points and human population
Source: Nat Commun. 2021 Apr 12;12:2175. doi: 10.1038/s41467-021-22506-4 (PMC8041891; doi:10.1038/s41467-021-22506-4)
Supplement: Supplementary file 5 — Supplementary Data 2 [file 41467_2021_22506_MOESM5_ESM.xls]

## Sheet: SAPaleoFinal3
Supplementary Data 2. Radiocarbon dates for South American megafaunal records.
Site	Taxa	Region	Latitude	Longitude	C14Age	C14SD	Reference
Cueva de Los Chingues	Arctotherium	Patagonia	-52.0936	-69.7419	11360	70	Metcalf, J. L., Turney, C., Barnett, R., Martin, F., Bray, S. C., Vilstrup, J. T., ... & Cooper, A. (2016). Synergistic roles of climate warming and human occupation in Patagonian megafaunal extinctions during the Last Deglaciation. Science advances, 2(6)
Cueva del Milodon	Arctotherium	Patagonia	-51.565	-72.6203	13257	147	Metcalf, J. L., Turney, C., Barnett, R., Martin, F., Bray, S. C., Vilstrup, J. T., ... & Cooper, A. (2016). Synergistic roles of climate warming and human occupation in Patagonian megafaunal extinctions during the Last Deglaciation. Science advances, 2(6)
Cueva del Puma	Arctotherium tarijense	Patagonia	-52.094	-69.733	10345	75	Labarca, R. (2015). La meso y megafauna terrestre extinta del Pleistoceno de Chile. Publicación Ocas. Mus. Nac. Hist. Nat. Chile, 63, 401-465.
SA North	Catonyx	Pampa	-19.58	-43.9	9960	40	Barnosky, A. D., & Lindsey, E. L. (2010). Timing of Quaternary megafaunal extinction in South America in relation to human arrival and climate change. Quaternary International, 217(1-2), 10-29.
SA North	Catonyx	Pampa	-19.58	-43.9	13920	50	Barnosky, A. D., & Lindsey, E. L. (2010). Timing of Quaternary megafaunal extinction in South America in relation to human arrival and climate change. Quaternary International, 217(1-2), 10-29.
SA North	Catonyx	Pampa	-19.58	-43.9	14030	50	Barnosky, A. D., & Lindsey, E. L. (2010). Timing of Quaternary megafaunal extinction in South America in relation to human arrival and climate change. Quaternary International, 217(1-2), 10-29.
Tibitó	Cuvieronis hyodon	Andes	4.98	-73.98	11740	110	Urrego, G. C. (1990). Evidencias culturales durante el Pleistoceno y Holoceno de Colombia. Revista de Arquelogía americana, 69-89.
Monte Verde	Cuvieronis hyodon	Andes	-41.5047	-73.2044	11990	200	Labarca, R. (2015). La meso y megafauna terrestre extinta del Pleistoceno de Chile. Publicación Ocas. Mus. Nac. Hist. Nat. Chile, 63, 401-465.
Monte Verde	Cuvieronis hyodon	Andes	-41.5047	-73.2044	12000	250	Labarca, R. (2015). La meso y megafauna terrestre extinta del Pleistoceno de Chile. Publicación Ocas. Mus. Nac. Hist. Nat. Chile, 63, 401-465.
Casa del Diablo	Diabolotherium nordeskioldi	Andes	-15.4973	-70.3926	16300	180	Villavicencio, N. A., & Werdelin, L. (2018). The Casa del Diablo cave (Puno, Peru) and the late Pleistocene demise of megafauna in the Andean Altiplano. Quaternary Science Reviews, 195, 21-31
Gruta del Indio	Dung megafauna	Andes	-32.616	-69.15	8990	90	Gil, A. F. (2005). Arqueología de La Payunia (Mendoza, Argentina): El poblamiento humano en los márgenes de la agricultura (Vol. 1477). British Archaeological Reports Limited.
Casa de Piedra 7	Dung megafauna	Patagonia	-47.8833	-72.0833	10530	620	Civalero, M. T., Borrazo, K., Bozzuto, D., Di Vruno, A., Dolce, V., Limbrunner, P., & Lucero, M. (2007). ¿ Ultimas?... Excavaciones en Cerro Casa de Piedra 7, Santa Cruz. Arqueología Argentina en los inicios de un nuevo siglo, Rosario, Laborde Libros, 329-335.
Gruta del Indio	Dung megafauna	Andes	-32.616	-69.15	10610	210	Gil, A. F. (2005). Arqueología de La Payunia (Mendoza, Argentina): El poblamiento humano en los márgenes de la agricultura (Vol. 1477). British Archaeological Reports Limited.
Gruta del Indio	Dung megafauna	Andes	-32.616	-69.15	10900	185	Gil, A. F. (2005). Arqueología de La Payunia (Mendoza, Argentina): El poblamiento humano en los márgenes de la agricultura (Vol. 1477). British Archaeological Reports Limited.
Gruta del Indio	Dung megafauna	Andes	-32.616	-69.15	10950	60	Gil, A. F. (2005). Arqueología de La Payunia (Mendoza, Argentina): El poblamiento humano en los márgenes de la agricultura (Vol. 1477). British Archaeological Reports Limited.
Gruta del Indio	Dung megafauna	Andes	-32.616	-69.15	11040	130	Gil, A. F. (2005). Arqueología de La Payunia (Mendoza, Argentina): El poblamiento humano en los márgenes de la agricultura (Vol. 1477). British Archaeological Reports Limited.
Gruta del Indio	Dung megafauna	Andes	-32.616	-69.15	11820	180	Gil, A. F. (2005). Arqueología de La Payunia (Mendoza, Argentina): El poblamiento humano en los márgenes de la agricultura (Vol. 1477). British Archaeological Reports Limited.
Cueva Huenul	Dung megafauna	Andes	-36.95	-69.9	11841	56	Barberena, R. (2015). Cueva Huenul 1 archaeological site, Northwestern Patagonia, Argentina: initial colonization and mid-Holocene demographic retraction. Latin American Antiquity, 304-318.
Gruta del Indio	Dung megafauna	Andes	-32.616	-69.15	12375	115	Gil, A. F. (2005). Arqueología de La Payunia (Mendoza, Argentina): El poblamiento humano en los márgenes de la agricultura (Vol. 1477). British Archaeological Reports Limited.
Peña de las Trampas 1	Dung megafauna	Andes	-26.0175	-67.35	12510	240	Martínez, J. G., Aschero, C. A., Powell, J. E., & Tchilinguirián, P. (2007). A gap between extinct Pleistocene megafaunal remains and Holocene burial contexts at archaeological sites in the Southern Argentinian Puna. Current Research in the Pleistocene, 24, 60-62.
Peña de las Trampas 1	Dung megafauna	Andes	-26.0175	-67.35	12920	190	Martínez, J. G., Aschero, C. A., Powell, J. E., & Tchilinguirián, P. (2007). A gap between extinct Pleistocene megafaunal remains and Holocene burial contexts at archaeological sites in the Southern Argentinian Puna. Current Research in the Pleistocene, 24, 60-62.
Peña de las Trampas 1	Dung megafauna	Andes	-26.0175	-67.35	13350	300	Martínez, J. G., Aschero, C. A., Powell, J. E., & Tchilinguirián, P. (2007). A gap between extinct Pleistocene megafaunal remains and Holocene burial contexts at archaeological sites in the Southern Argentinian Puna. Current Research in the Pleistocene, 24, 60-62.
Cueva Huenul	Dung megafauna	Patagonia	-36.95	-69.9	13844	75	Barberena, R. (2015). Cueva Huenul 1 archaeological site, Northwestern Patagonia, Argentina: initial colonization and mid-Holocene demographic retraction. Latin American Antiquity, 304-318.
Peña de las Trampas 1	Dung megafauna	Andes	-26.0175	-67.35	19610	290	Martínez, J. G., Aschero, C. A., Powell, J. E., & Tchilinguirián, P. (2007). A gap between extinct Pleistocene megafaunal remains and Holocene burial contexts at archaeological sites in the Southern Argentinian Puna. Current Research in the Pleistocene, 24, 60-62.
Cuchillo Curá	Dung Phyllophaga (sloth)	Patagonia	-38.4354	-70.3056	13750	230	Hofreiter, M., Betancourt, J. L., Sbriller, A. P., Markgraf, V., & McDonald, H. G. (2003). Phylogeny, diet, and habitat of an extinct ground sloth from Cuchillo Cura, Neuquen Province, southwest Argentina. Quaternary Research, 59(3), 364-378.
Cuchillo Curá	Dung Phyllophaga (sloth)	Patagonia	-38.4354	-70.3056	14665	150	Hofreiter, M., Betancourt, J. L., Sbriller, A. P., Markgraf, V., & McDonald, H. G. (2003). Phylogeny, diet, and habitat of an extinct ground sloth from Cuchillo Cura, Neuquen Province, southwest Argentina. Quaternary Research, 59(3), 364-378.
Las Monedas	Equus	Andes	-31.6	-71	10430	30	Méndez, C., Seguel Quintana, R., Nuevo-Delaunay, A., Murillo, I., López Mendoza, P., Jackson, D., & Maldonado, A. (2020). Depositional contexts and new age controls for Terminal-Pleistocene megafauna in North-central Chile (31 50′ S). PaleoAmerica, 6(4), 357-373.
Las Monedas	Equus	Andes	-31.6	-71	10750	30	Méndez, C., Seguel Quintana, R., Nuevo-Delaunay, A., Murillo, I., López Mendoza, P., Jackson, D., & Maldonado, A. (2020). Depositional contexts and new age controls for Terminal-Pleistocene megafauna in North-central Chile (31 50′ S). PaleoAmerica, 6(4), 357-373.
Tuina V	Equus	Andes	-22.0704	-68.324	10820	630
Las Monedas	Equus	Andes	-31.6	-71	10950	35	Méndez, C., Seguel Quintana, R., Nuevo-Delaunay, A., Murillo, I., López Mendoza, P., Jackson, D., & Maldonado, A. (2020). Depositional contexts and new age controls for Terminal-Pleistocene megafauna in North-central Chile (31 50′ S). PaleoAmerica, 6(4), 357-373.
SA Central	Equus	Pampa	-38.18	-60.55	11000	100	Barnosky, A. D., & Lindsey, E. L. (2010). Timing of Quaternary megafaunal extinction in South America in relation to human arrival and climate change. Quaternary International, 217(1-2), 10-29.
SA Central	Equus	Pampa	-38.18	-60.55	11320	110	Barnosky, A. D., & Lindsey, E. L. (2010). Timing of Quaternary megafaunal extinction in South America in relation to human arrival and climate change. Quaternary International, 217(1-2), 10-29.
Pilauco	Equus	Andes	-40.5667	-73.116	11457	140	Pino, M., Chávez-Hoffmeister, M., Navarro-Harris, X., & Labarca, R. (2013). The late pleistocene Pilauco site, Osorno, south-central Chile. Quaternary International, 299, 3-12.
SA Central	Equus	Pampa	-38.18	-60.55	11590	90	Barnosky, A. D., & Lindsey, E. L. (2010). Timing of Quaternary megafaunal extinction in South America in relation to human arrival and climate change. Quaternary International, 217(1-2), 10-29.
Santa Julia	Equus	Andes	-31.4833	-71.23	11770	30	Méndez, C., Seguel Quintana, R., Nuevo-Delaunay, A., Murillo, I., López Mendoza, P., Jackson, D., & Maldonado, A. (2020). Depositional contexts and new age controls for Terminal-Pleistocene megafauna in North-central Chile (31 50′ S). PaleoAmerica, 6(4), 357-373.
SA North	Equus	Pampa	-19.58	-43.9	16180	70	Barnosky, A. D., & Lindsey, E. L. (2010). Timing of Quaternary megafaunal extinction in South America in relation to human arrival and climate change. Quaternary International, 217(1-2), 10-29.
SA North	Equus	Pampa	-19.58	-43.9	16250	60	Barnosky, A. D., & Lindsey, E. L. (2010). Timing of Quaternary megafaunal extinction in South America in relation to human arrival and climate change. Quaternary International, 217(1-2), 10-29.
SA North	Equus	Pampa	-19.58	-43.9	16620	70	Barnosky, A. D., & Lindsey, E. L. (2010). Timing of Quaternary megafaunal extinction in South America in relation to human arrival and climate change. Quaternary International, 217(1-2), 10-29.
Las Vegas	Equus	Andes	-31.9225	-71.4981	13430	40	Méndez, C., Seguel Quintana, R., Nuevo-Delaunay, A., Murillo, I., López Mendoza, P., Jackson, D., & Maldonado, A. (2020). Depositional contexts and new age controls for Terminal-Pleistocene megafauna in North-central Chile (31 50′ S). PaleoAmerica, 6(4), 357-373.
Tarija	Equus insulatus	Andes	-21.4215	-64.755	11950	80	Villavicencio, N. (2016). Late Quaternary Megamammal Extictions in South America: Chronology, Environmental Changes and Human Impact at Regional Scale. PhD Thesis, California University, Berkeley.
SA Central	Equus neogeus	Pampa	-38.2	-59	10290	130	Barnosky, A. D., & Lindsey, E. L. (2010). Timing of Quaternary megafaunal extinction in South America in relation to human arrival and climate change. Quaternary International, 217(1-2), 10-29.
Lapa da Escrivania 5	Equus neogeus	Pampa	-19.6355	-43.8773	16900	150	Villavicencio, N. (2016). Late Quaternary Megamammal Extictions in South America: Chronology, Environmental Changes and Human Impact at Regional Scale. PhD Thesis, California University, Berkeley.
El Vano	Eremotherium	Andes	10.0639	-69.8852	10710	60	Kornfeld, M., & Politis, G. G. (2014). Into The Americas. In The Oxford Handbook of the Archaeology and Anthropology of Hunter-Gatherers (p. 405). OUP Oxford.
Itaituba Quarry	Eremotherium	Andes	-3.3	-56	11340	50	Barnosky, A. D., & Lindsey, E. L. (2010). Timing of Quaternary megafaunal extinction in South America in relation to human arrival and climate change. Quaternary International, 217(1-2), 10-29.
SA Central	Glossotherium	Pampa	-38.18	-60.55	10500	90	Barnosky, A. D., & Lindsey, E. L. (2010). Timing of Quaternary megafaunal extinction in South America in relation to human arrival and climate change. Quaternary International, 217(1-2), 10-29.
SA Central	Glossotherium	Pampa	-38.18	-60.55	12240	110	Barnosky, A. D., & Lindsey, E. L. (2010). Timing of Quaternary megafaunal extinction in South America in relation to human arrival and climate change. Quaternary International, 217(1-2), 10-29.
SA Central	Glossotherium	Pampa	-28.2	-55.5	12270	220	Barnosky, A. D., & Lindsey, E. L. (2010). Timing of Quaternary megafaunal extinction in South America in relation to human arrival and climate change. Quaternary International, 217(1-2), 10-29.
SA Andes	Glossotherium	Andes	0.5	-78	12350	70	Barnosky, A. D., & Lindsey, E. L. (2010). Timing of Quaternary megafaunal extinction in South America in relation to human arrival and climate change. Quaternary International, 217(1-2), 10-29.
Lajeado dos Fósseis	Glossotherium	Pampa	-28.2	-55.5	12770	220	Lima-Ribeiro, M. S., & Diniz-Filho, J. A. F. (2013). American megafaunal extinctions and human arrival: improved evaluation using a meta-analytical approach. Quaternary International, 299, 38-52.
Lonquimay	Glossotherium lettsomi	Andes	-37.7089	-71.2573	10960	70	Villavicencio, N. (2016). Late Quaternary Megamammal Extictions in South America: Chronology, Environmental Changes and Human Impact at Regional Scale. PhD Thesis, California University, Berkeley.
Río Bueno	Gonphotheriidae	Andes	-40.377	-73.027	11090	70	Villavicencio, N. (2016). Late Quaternary Megamammal Extictions in South America: Chronology, Environmental Changes and Human Impact at Regional Scale. PhD Thesis, California University, Berkeley.
Tramalhue	Gonphotheriidae	Andes	-40.3833	-73.1	11380	70	Villavicencio, N. (2016). Late Quaternary Megamammal Extictions in South America: Chronology, Environmental Changes and Human Impact at Regional Scale. PhD Thesis, California University, Berkeley.
Los Lagos	Gonphotheriidae	Andes	-40.3833	-73.1	11790	80	Villavicencio, N. (2016). Late Quaternary Megamammal Extictions in South America: Chronology, Environmental Changes and Human Impact at Regional Scale. PhD Thesis, California University, Berkeley.
Tagua Tagua	Gonphotheriidae	Andes	-34.4689	-71.1664	12260	80	Villavicencio, N. (2016). Late Quaternary Megamammal Extictions in South America: Chronology, Environmental Changes and Human Impact at Regional Scale. PhD Thesis, California University, Berkeley.
Monte Verde	Gonphotheriidae	Andes	-41.5047	-73.2044	13420	120	Villavicencio, N. (2016). Late Quaternary Megamammal Extictions in South America: Chronology, Environmental Changes and Human Impact at Regional Scale. PhD Thesis, California University, Berkeley.
Pilauco	Hemiauchenia	Andes	-40.5667	-73.116	11320	90	González-Guarda, E., Domingo, L., Tornero, C., Pino, M., Fernández, M. H., Sevilla, P., ... & Agustí, J. (2017). Late Pleistocene ecological, environmental and climatic reconstruction based on megafauna stable isotopes from northwestern Chilean Patagonia. Quaternary Science Reviews, 170, 188-202.
Cueva Lago Sofia 1	Hippidion	Patagonia	-51.5406	-72.5869	10310	160	Barnosky, A. D., & Lindsey, E. L. (2010). Timing of Quaternary megafaunal extinction in South America in relation to human arrival and climate change. Quaternary International, 217(1-2), 10-29.
SA Patagonia	Hippidion	Patagonia	-53.6	-68.8	10685	70	Barnosky, A. D., & Lindsey, E. L. (2010). Timing of Quaternary megafaunal extinction in South America in relation to human arrival and climate change. Quaternary International, 217(1-2), 10-29.
Piedra Museo	Hippidion	Patagonia	-47.9	-67.9	10925	65	Barnosky, A. D., & Lindsey, E. L. (2010). Timing of Quaternary megafaunal extinction in South America in relation to human arrival and climate change. Quaternary International, 217(1-2), 10-29.
Casa del Diablo	Hippidion	Andes	-15.4973	-70.3926	10980	90	Villavicencio, N. A., & Werdelin, L. (2018). The Casa del Diablo cave (Puno, Peru) and the late Pleistocene demise of megafauna in the Andean Altiplano. Quaternary Science Reviews, 195, 21-31
Salar de Surire	Hippidion	Andes	-18.8027	-69.0853	11360	70	Villavicencio, N. (2016). Late Quaternary Megamammal Extictions in South America: Chronology, Environmental Changes and Human Impact at Regional Scale. PhD Thesis, California University, Berkeley.
Casa del Diablo	Hippidion	Andes	-15.4973	-70.3926	11740	100	Villavicencio, N. A., & Werdelin, L. (2018). The Casa del Diablo cave (Puno, Peru) and the late Pleistocene demise of megafauna in the Andean Altiplano. Quaternary Science Reviews, 195, 21-31
Casa del Diablo	Hippidion	Andes	-15.4973	-70.3926	11980	100	Villavicencio, N. A., & Werdelin, L. (2018). The Casa del Diablo cave (Puno, Peru) and the late Pleistocene demise of megafauna in the Andean Altiplano. Quaternary Science Reviews, 195, 21-31
Casa del Diablo	Hippidion	Andes	-15.4973	-70.3926	12400	80	Villavicencio, N. A., & Werdelin, L. (2018). The Casa del Diablo cave (Puno, Peru) and the late Pleistocene demise of megafauna in the Andean Altiplano. Quaternary Science Reviews, 195, 21-31
Casa del Diablo	Hippidion	Andes	-15.4973	-70.3926	12480	110	Villavicencio, N. A., & Werdelin, L. (2018). The Casa del Diablo cave (Puno, Peru) and the late Pleistocene demise of megafauna in the Andean Altiplano. Quaternary Science Reviews, 195, 21-31
Cerro Bombero	Hippidion saldiasi	Patagonia	-48.149	-68.933	8850	80	Paunero, R. S., Rosales, G., Prado, J. L., & Alberdi, M. T. (2008). Cerro Bombero: registro de Hippidion saldiasi Roth, 1899 (Equidae, Perissodactyla) en el Holoceno temprano de Patagonia (Santa Cruz, Argentina). Estudios Geológicos, 64.
Cueva del Medio	Hippidion saldiasi	Patagonia	-51.5833	-72.633	10310	70	Metcalf, J. L., Turney, C., Barnett, R., Martin, F., Bray, S. C., Vilstrup, J. T., ... & Cooper, A. (2016). Synergistic roles of climate warming and human occupation in Patagonian megafaunal extinctions during the Last Deglaciation. Science advances, 2(6), e1501682.
Cueva del Medio	Hippidion saldiasi	Patagonia	-51.5833	-72.633	10350	130	Labarca, R. (2015). La meso y megafauna terrestre extinta del Pleistoceno de Chile. Publicación Ocas. Mus. Nac. Hist. Nat. Chile, 63, 401-465.
Cueva Túnel	Hippidion saldiasi	Patagonia	-48.4575	-68.872	10400	100	Paunero, R., Davis, C. V., Rindel, D., & Tessone, A. (2017). La fauna pleistocénica: evidencias zooarqueológicas en la Meseta Central de Santa Cruz, los sitios de La María. Magallania (Punta Arenas), 45(2), 181-198.
Tres Arroyos	Hippidion saldiasi	Patagonia	-53.383	-68.7833	10685	70	Labarca, R. (2015). La meso y megafauna terrestre extinta del Pleistoceno de Chile. Publicación Ocas. Mus. Nac. Hist. Nat. Chile, 63, 401-465.
Cueva del Medio	Hippidion saldiasi	Patagonia	-51.5833	-72.633	10710	100	Metcalf, J. L., Turney, C., Barnett, R., Martin, F., Bray, S. C., Vilstrup, J. T., ... & Cooper, A. (2016). Synergistic roles of climate warming and human occupation in Patagonian megafaunal extinctions during the Last Deglaciation. Science advances, 2(6), e1501682.
Cueva Lago Sofia 1	hippidion saldiasi	Patagonia	-51.5406	-72.5869	10750	45	Metcalf, J. L., Turney, C., Barnett, R., Martin, F., Bray, S. C., Vilstrup, J. T., ... & Cooper, A. (2016). Synergistic roles of climate warming and human occupation in Patagonian megafaunal extinctions during the Last Deglaciation. Science advances, 2(6), e1501682.
Tres Arroyos	hippidion saldiasi	Patagonia	-53.383	-68.7833	10755	45	Metcalf, J. L., Turney, C., Barnett, R., Martin, F., Bray, S. C., Vilstrup, J. T., ... & Cooper, A. (2016). Synergistic roles of climate warming and human occupation in Patagonian megafaunal extinctions during the Last Deglaciation. Science advances, 2(6), e1501682.
Cueva Lago Sofia 1	Hippidion saldiasi	Patagonia	-51.5406	-72.5869	10780	60	Metcalf, J. L., Turney, C., Barnett, R., Martin, F., Bray, S. C., Vilstrup, J. T., ... & Cooper, A. (2016). Synergistic roles of climate warming and human occupation in Patagonian megafaunal extinctions during the Last Deglaciation. Science advances, 2(6), e1501682.
Cueva del Medio	hippidion saldiasi	Patagonia	-51.5833	-72.633	10810	45	Metcalf, J. L., Turney, C., Barnett, R., Martin, F., Bray, S. C., Vilstrup, J. T., ... & Cooper, A. (2016). Synergistic roles of climate warming and human occupation in Patagonian megafaunal extinctions during the Last Deglaciation. Science advances, 2(6), e1501682.
Cueva del Medio	Hippidion saldiasi	Patagonia	-51.5833	-72.633	10810	160	Metcalf, J. L., Turney, C., Barnett, R., Martin, F., Bray, S. C., Vilstrup, J. T., ... & Cooper, A. (2016). Synergistic roles of climate warming and human occupation in Patagonian megafaunal extinctions during the Last Deglaciation. Science advances, 2(6)
Cueva del Medio	hippidion saldiasi	Patagonia	-51.5833	-72.633	10860	160	Metcalf, J. L., Turney, C., Barnett, R., Martin, F., Bray, S. C., Vilstrup, J. T., ... & Cooper, A. (2016). Synergistic roles of climate warming and human occupation in Patagonian megafaunal extinctions during the Last Deglaciation. Science advances, 2(6), e1501682.
Alero Destacamento Guardaparques	Hippidion saldiasi	Patagonia	-47.8618	-72.0412	11000	110	Coni, J. F., Cassiodoro, G., Agnolin, A., & Goñi, R. (2020). Differential Distribution of Projectile Points in Southern Patagonia during the Early Holocene: Peopling Implications?. PaleoAmerica, 6(3), 250-267.
Cueva de Los Chingues	Hippidion saldiasi	Patagonia	-52.0936	-69.7419	11210	50	Labarca, R. (2015). La meso y megafauna terrestre extinta del Pleistoceno de Chile. Publicación Ocas. Mus. Nac. Hist. Nat. Chile, 63, 401-465.
Cueva de Los Chingues	hippidion saldiasi	Patagonia	-52.0936	-69.7419	11435	50	Metcalf, J. L., Turney, C., Barnett, R., Martin, F., Bray, S. C., Vilstrup, J. T., ... & Cooper, A. (2016). Synergistic roles of climate warming and human occupation in Patagonian megafaunal extinctions during the Last Deglaciation. Science advances, 2(6), e1501682.
Cueva del Medio	hippidion saldiasi	Patagonia	-51.5833	-72.633	11570	50	Metcalf, J. L., Turney, C., Barnett, R., Martin, F., Bray, S. C., Vilstrup, J. T., ... & Cooper, A. (2016). Synergistic roles of climate warming and human occupation in Patagonian megafaunal extinctions during the Last Deglaciation. Science advances, 2(6), e1501682.
Cueva del Medio	Hippidion saldiasi	Patagonia	-51.5833	-72.633	11570	100	Labarca, R. (2015). La meso y megafauna terrestre extinta del Pleistoceno de Chile. Publicación Ocas. Mus. Nac. Hist. Nat. Chile, 63, 401-465.
Cueva de Los Chingues	Hippidion saldiasi	Patagonia	-52.0936	-69.7419	11990	90	Labarca, R. (2015). La meso y megafauna terrestre extinta del Pleistoceno de Chile. Publicación Ocas. Mus. Nac. Hist. Nat. Chile, 63, 401-465.
Cueva del Medio	Hippidion saldiasi	Patagonia	-51.5833	-72.633	11990	100	Labarca, R. (2015). La meso y megafauna terrestre extinta del Pleistoceno de Chile. Publicación Ocas. Mus. Nac. Hist. Nat. Chile, 63, 401-465.
Tres Arroyos	hippidion saldiasi	Patagonia	-53.383	-68.7833	12530	55	Metcalf, J. L., Turney, C., Barnett, R., Martin, F., Bray, S. C., Vilstrup, J. T., ... & Cooper, A. (2016). Synergistic roles of climate warming and human occupation in Patagonian megafaunal extinctions during the Last Deglaciation. Science advances, 2(6), e1501682.
Tres Arroyos	Hippidion saldiasi	Patagonia	-53.383	-68.7833	12540	70	Labarca, R. (2015). La meso y megafauna terrestre extinta del Pleistoceno de Chile. Publicación Ocas. Mus. Nac. Hist. Nat. Chile, 63, 401-465.
Cueva del Milodon	hippidion saldiasi	Patagonia	-51.565	-72.6203	13325	60	Metcalf, J. L., Turney, C., Barnett, R., Martin, F., Bray, S. C., Vilstrup, J. T., ... & Cooper, A. (2016). Synergistic roles of climate warming and human occupation in Patagonian megafaunal extinctions during the Last Deglaciation. Science advances, 2(6), e1501682.
Cueva del Medio	L. guanicoe Pleistocene	Patagonia	-51.5833	-72.633	10630	55	Metcalf, J. L., Turney, C., Barnett, R., Martin, F., Bray, S. C., Vilstrup, J. T., ... & Cooper, A. (2016). Synergistic roles of climate warming and human occupation in Patagonian megafaunal extinctions during the Last Deglaciation. Science advances, 2(6), e1501682.
Tres Arroyos	L. guanicoe Pleistocene	Patagonia	-53.383	-68.7833	10685	50	Metcalf, J. L., Turney, C., Barnett, R., Martin, F., Bray, S. C., Vilstrup, J. T., ... & Cooper, A. (2016). Synergistic roles of climate warming and human occupation in Patagonian megafaunal extinctions during the Last Deglaciation. Science advances, 2(6), e1501682.
Tres Arroyos	L. guanicoe Pleistocene	Patagonia	-53.383	-68.7833	10700	50	Metcalf, J. L., Turney, C., Barnett, R., Martin, F., Bray, S. C., Vilstrup, J. T., ... & Cooper, A. (2016). Synergistic roles of climate warming and human occupation in Patagonian megafaunal extinctions during the Last Deglaciation. Science advances, 2(6), e1501682.
Cueva del Medio	L. guanicoe Pleistocene	Patagonia	-51.5833	-72.633	10720	45	Metcalf, J. L., Turney, C., Barnett, R., Martin, F., Bray, S. C., Vilstrup, J. T., ... & Cooper, A. (2016). Synergistic roles of climate warming and human occupation in Patagonian megafaunal extinctions during the Last Deglaciation. Science advances, 2(6), e1501682.
Cueva del Medio	L. guanicoe Pleistocene	Patagonia	-51.5833	-72.633	10725	45	Metcalf, J. L., Turney, C., Barnett, R., Martin, F., Bray, S. C., Vilstrup, J. T., ... & Cooper, A. (2016). Synergistic roles of climate warming and human occupation in Patagonian megafaunal extinctions during the Last Deglaciation. Science advances, 2(6), e1501682.
Tres Arroyos	L. guanicoe Pleistocene	Patagonia	-53.383	-68.7833	10730	50	Metcalf, J. L., Turney, C., Barnett, R., Martin, F., Bray, S. C., Vilstrup, J. T., ... & Cooper, A. (2016). Synergistic roles of climate warming and human occupation in Patagonian megafaunal extinctions during the Last Deglaciation. Science advances, 2(6), e1501682.
Cueva del Medio	L. guanicoe Pleistocene	Patagonia	-51.5833	-72.633	10740	50	Metcalf, J. L., Turney, C., Barnett, R., Martin, F., Bray, S. C., Vilstrup, J. T., ... & Cooper, A. (2016). Synergistic roles of climate warming and human occupation in Patagonian megafaunal extinctions during the Last Deglaciation. Science advances, 2(6), e1501682.
Cueva del Medio	L. guanicoe Pleistocene	Patagonia	-51.5833	-72.633	10750	50	Metcalf, J. L., Turney, C., Barnett, R., Martin, F., Bray, S. C., Vilstrup, J. T., ... & Cooper, A. (2016). Synergistic roles of climate warming and human occupation in Patagonian megafaunal extinctions during the Last Deglaciation. Science advances, 2(6), e1501682.
Tres Arroyos	L. guanicoe Pleistocene	Patagonia	-53.383	-68.7833	10765	50	Metcalf, J. L., Turney, C., Barnett, R., Martin, F., Bray, S. C., Vilstrup, J. T., ... & Cooper, A. (2016). Synergistic roles of climate warming and human occupation in Patagonian megafaunal extinctions during the Last Deglaciation. Science advances, 2(6), e1501682.
Cueva Lago Sofia 4	L. guanicoe Pleistocene	Patagonia	-51.5406	-72.5869	10830	100	Metcalf, J. L., Turney, C., Barnett, R., Martin, F., Bray, S. C., Vilstrup, J. T., ... & Cooper, A. (2016). Synergistic roles of climate warming and human occupation in Patagonian megafaunal extinctions during the Last Deglaciation. Science advances, 2(6), e1501682.
Cueva del Puma	L. guanicoe Pleistocene	Patagonia	-52.094	-69.733	10960	45	Metcalf, J. L., Turney, C., Barnett, R., Martin, F., Bray, S. C., Vilstrup, J. T., ... & Cooper, A. (2016). Synergistic roles of climate warming and human occupation in Patagonian megafaunal extinctions during the Last Deglaciation. Science advances, 2(6), e1501682.
Cueva del Milodon	L. guanicoe Pleistocene	Patagonia	-51.565	-72.6203	11235	50	Metcalf, J. L., Turney, C., Barnett, R., Martin, F., Bray, S. C., Vilstrup, J. T., ... & Cooper, A. (2016). Synergistic roles of climate warming and human occupation in Patagonian megafaunal extinctions during the Last Deglaciation. Science advances, 2(6), e1501682.
Cueva Lago Sofia 4	L. guanicoe Pleistocene	Patagonia	-51.5406	-72.5869	11370	45	Metcalf, J. L., Turney, C., Barnett, R., Martin, F., Bray, S. C., Vilstrup, J. T., ... & Cooper, A. (2016). Synergistic roles of climate warming and human occupation in Patagonian megafaunal extinctions during the Last Deglaciation. Science advances, 2(6), e1501682.
Cueva Lago Sofia 4	L. guanicoe Pleistocene	Patagonia	-51.5406	-72.5869	11435	50	Metcalf, J. L., Turney, C., Barnett, R., Martin, F., Bray, S. C., Vilstrup, J. T., ... & Cooper, A. (2016). Synergistic roles of climate warming and human occupation in Patagonian megafaunal extinctions during the Last Deglaciation. Science advances, 2(6), e1501682.
Cueva del Milodon	L. guanicoe Pleistocene	Patagonia	-51.565	-72.6203	11875	50	Metcalf, J. L., Turney, C., Barnett, R., Martin, F., Bray, S. C., Vilstrup, J. T., ... & Cooper, A. (2016). Synergistic roles of climate warming and human occupation in Patagonian megafaunal extinctions during the Last Deglaciation. Science advances, 2(6), e1501682.
Cueva Lago Sofia 4	L. guanicoe Pleistocene	Patagonia	-51.5406	-72.5869	12455	55	Metcalf, J. L., Turney, C., Barnett, R., Martin, F., Bray, S. C., Vilstrup, J. T., ... & Cooper, A. (2016). Synergistic roles of climate warming and human occupation in Patagonian megafaunal extinctions during the Last Deglaciation. Science advances, 2(6), e1501682.
Cueva Lago Sofia 4	L. guanicoe Pleistocene	Patagonia	-51.5406	-72.5869	12470	50	Metcalf, J. L., Turney, C., Barnett, R., Martin, F., Bray, S. C., Vilstrup, J. T., ... & Cooper, A. (2016). Synergistic roles of climate warming and human occupation in Patagonian megafaunal extinctions during the Last Deglaciation. Science advances, 2(6), e1501682.
Cueva Lago Sofia 4	L. guanicoe Pleistocene	Patagonia	-51.5406	-72.5869	12500	50	Metcalf, J. L., Turney, C., Barnett, R., Martin, F., Bray, S. C., Vilstrup, J. T., ... & Cooper, A. (2016). Synergistic roles of climate warming and human occupation in Patagonian megafaunal extinctions during the Last Deglaciation. Science advances, 2(6), e1501682.
Cueva Lago Sofia 4	L. guanicoe Pleistocene	Patagonia	-51.5406	-72.5869	12520	55	Metcalf, J. L., Turney, C., Barnett, R., Martin, F., Bray, S. C., Vilstrup, J. T., ... & Cooper, A. (2016). Synergistic roles of climate warming and human occupation in Patagonian megafaunal extinctions during the Last Deglaciation. Science advances, 2(6), e1501682.
Cueva Lago Sofia 4	L. guanicoe Pleistocene	Patagonia	-51.5406	-72.5869	12545	50	Metcalf, J. L., Turney, C., Barnett, R., Martin, F., Bray, S. C., Vilstrup, J. T., ... & Cooper, A. (2016). Synergistic roles of climate warming and human occupation in Patagonian megafaunal extinctions during the Last Deglaciation. Science advances, 2(6), e1501682.
Cueva Lago Sofia 4	L. guanicoe Pleistocene	Patagonia	-51.5406	-72.5869	12595	50	Metcalf, J. L., Turney, C., Barnett, R., Martin, F., Bray, S. C., Vilstrup, J. T., ... & Cooper, A. (2016). Synergistic roles of climate warming and human occupation in Patagonian megafaunal extinctions during the Last Deglaciation. Science advances, 2(6), e1501682.
Cueva Lago Sofia 4	L. guanicoe Pleistocene	Patagonia	-51.5406	-72.5869	12605	60	Metcalf, J. L., Turney, C., Barnett, R., Martin, F., Bray, S. C., Vilstrup, J. T., ... & Cooper, A. (2016). Synergistic roles of climate warming and human occupation in Patagonian megafaunal extinctions during the Last Deglaciation. Science advances, 2(6), e1501682.
Cueva Lago Sofia 4	L. guanicoe Pleistocene	Patagonia	-51.5406	-72.5869	12650	55	Metcalf, J. L., Turney, C., Barnett, R., Martin, F., Bray, S. C., Vilstrup, J. T., ... & Cooper, A. (2016). Synergistic roles of climate warming and human occupation in Patagonian megafaunal extinctions during the Last Deglaciation. Science advances, 2(6), e1501682.
Cueva Lago Sofia 4	L. guanicoe Pleistocene	Patagonia	-51.5406	-72.5869	13265	55	Metcalf, J. L., Turney, C., Barnett, R., Martin, F., Bray, S. C., Vilstrup, J. T., ... & Cooper, A. (2016). Synergistic roles of climate warming and human occupation in Patagonian megafaunal extinctions during the Last Deglaciation. Science advances, 2(6), e1501682.
Cueva Lago Sofia 4	L. guanicoe Pleistocene	Patagonia	-51.5406	-72.5869	13275	55	Metcalf, J. L., Turney, C., Barnett, R., Martin, F., Bray, S. C., Vilstrup, J. T., ... & Cooper, A. (2016). Synergistic roles of climate warming and human occupation in Patagonian megafaunal extinctions during the Last Deglaciation. Science advances, 2(6), e1501682.
Tres Arroyos	Lama gracilis	Patagonia	-53.383	-68.7833	10630	70	Steele, J., & Politis, G. (2009). AMS 14C dating of early human occupation of southern South America. Journal of archaeological science, 36(2), 419-429.
Cueva Lago Sofia 4	Lama gracilis	Patagonia	-51.5406	-72.5869	10640	45	Metcalf, J. L., Turney, C., Barnett, R., Martin, F., Bray, S. C., Vilstrup, J. T., ... & Cooper, A. (2016). Synergistic roles of climate warming and human occupation in Patagonian megafaunal extinctions during the Last Deglaciation. Science advances, 2(6), e1501682.
Cueva Lago Sofia 4	Lama gracilis	Patagonia	-51.5406	-72.5869	10705	45	Metcalf, J. L., Turney, C., Barnett, R., Martin, F., Bray, S. C., Vilstrup, J. T., ... & Cooper, A. (2016). Synergistic roles of climate warming and human occupation in Patagonian megafaunal extinctions during the Last Deglaciation. Science advances, 2(6), e1501682.
Casa del Minero 1	Lama gracilis	Patagonia	-48.576	-68.9125	10750	45	Metcalf, J. L., Turney, C., Barnett, R., Martin, F., Bray, S. C., Vilstrup, J. T., ... & Cooper, A. (2016). Synergistic roles of climate warming and human occupation in Patagonian megafaunal extinctions during the Last Deglaciation. Science advances, 2(6), e1501682.
Cueva del Medio	Lama gracilis	Patagonia	-51.5833	-72.633	10925	45	Metcalf, J. L., Turney, C., Barnett, R., Martin, F., Bray, S. C., Vilstrup, J. T., ... & Cooper, A. (2016). Synergistic roles of climate warming and human occupation in Patagonian megafaunal extinctions during the Last Deglaciation. Science advances, 2(6)
Ultima Esperanza	Lama gracilis	Patagonia	-51.6167	-72.4859	10965	50	Metcalf, J. L., Turney, C., Barnett, R., Martin, F., Bray, S. C., Vilstrup, J. T., ... & Cooper, A. (2016). Synergistic roles of climate warming and human occupation in Patagonian megafaunal extinctions during the Last Deglaciation. Science advances, 2(6), e1501682.
Cueva Lago Sofia 4	Lama gracilis	Patagonia	-51.5406	-72.5869	11050	45	Metcalf, J. L., Turney, C., Barnett, R., Martin, F., Bray, S. C., Vilstrup, J. T., ... & Cooper, A. (2016). Synergistic roles of climate warming and human occupation in Patagonian megafaunal extinctions during the Last Deglaciation. Science advances, 2(6), e1501682.
Cueva Lago Sofia 4	Lama gracilis	Patagonia	-51.5406	-72.5869	12610	45	Metcalf, J. L., Turney, C., Barnett, R., Martin, F., Bray, S. C., Vilstrup, J. T., ... & Cooper, A. (2016). Synergistic roles of climate warming and human occupation in Patagonian megafaunal extinctions during the Last Deglaciation. Science advances, 2(6), e1501682.
Cueva Lago Sofia 4	Lama gracilis	Patagonia	-51.5406	-72.5869	13155	50	Metcalf, J. L., Turney, C., Barnett, R., Martin, F., Bray, S. C., Vilstrup, J. T., ... & Cooper, A. (2016). Synergistic roles of climate warming and human occupation in Patagonian megafaunal extinctions during the Last Deglaciation. Science advances, 2(6), e1501682.
Cueva Lago Sofia 4	Lama gracilis	Patagonia	-51.5406	-72.5869	13210	55	Metcalf, J. L., Turney, C., Barnett, R., Martin, F., Bray, S. C., Vilstrup, J. T., ... & Cooper, A. (2016). Synergistic roles of climate warming and human occupation in Patagonian megafaunal extinctions during the Last Deglaciation. Science advances, 2(6), e1501682.
Cueva Lago Sofia 4	Lama gracilis	Patagonia	-51.5406	-72.5869	13255	65	Metcalf, J. L., Turney, C., Barnett, R., Martin, F., Bray, S. C., Vilstrup, J. T., ... & Cooper, A. (2016). Synergistic roles of climate warming and human occupation in Patagonian megafaunal extinctions during the Last Deglaciation. Science advances, 2(6), e1501682.
Cueva Lago Sofia 4	Lama gracilis	Patagonia	-51.5406	-72.5869	13270	65	Metcalf, J. L., Turney, C., Barnett, R., Martin, F., Bray, S. C., Vilstrup, J. T., ... & Cooper, A. (2016). Synergistic roles of climate warming and human occupation in Patagonian megafaunal extinctions during the Last Deglaciation. Science advances, 2(6), e1501682.
Cueva Lago Sofia 4	Lama gracilis	Patagonia	-51.5406	-72.5869	13345	55	Metcalf, J. L., Turney, C., Barnett, R., Martin, F., Bray, S. C., Vilstrup, J. T., ... & Cooper, A. (2016). Synergistic roles of climate warming and human occupation in Patagonian megafaunal extinctions during the Last Deglaciation. Science advances, 2(6), e1501682.
Cueva Lago Sofia 4	Lama gracilis	Patagonia	-51.5406	-72.5869	13365	55	Metcalf, J. L., Turney, C., Barnett, R., Martin, F., Bray, S. C., Vilstrup, J. T., ... & Cooper, A. (2016). Synergistic roles of climate warming and human occupation in Patagonian megafaunal extinctions during the Last Deglaciation. Science advances, 2(6), e1501682.
Cueva Lago Sofia 4	Lama gracilis	Patagonia	-51.5406	-72.5869	13500	50	Metcalf, J. L., Turney, C., Barnett, R., Martin, F., Bray, S. C., Vilstrup, J. T., ... & Cooper, A. (2016). Synergistic roles of climate warming and human occupation in Patagonian megafaunal extinctions during the Last Deglaciation. Science advances, 2(6), e1501682.
Cueva Lago Sofia 4	Lama gracilis	Patagonia	-51.5406	-72.5869	13520	65	Metcalf, J. L., Turney, C., Barnett, R., Martin, F., Bray, S. C., Vilstrup, J. T., ... & Cooper, A. (2016). Synergistic roles of climate warming and human occupation in Patagonian megafaunal extinctions during the Last Deglaciation. Science advances, 2(6), e1501682.
Cueva Lago Sofia 4	Lama gracilis	Patagonia	-51.5406	-72.5869	13915	65	Metcalf, J. L., Turney, C., Barnett, R., Martin, F., Bray, S. C., Vilstrup, J. T., ... & Cooper, A. (2016). Synergistic roles of climate warming and human occupation in Patagonian megafaunal extinctions during the Last Deglaciation. Science advances, 2(6), e1501682.
Cueva Chica	Lama gracilis	Patagonia	-51.5733	-72.586	14870	70	Martin, F., San Román, M., Morello, F., Todisco, D., Prevosti, F. J., & Borrero, L. A. (2013). Land of the ground sloths: recent research at Cueva Chica, Ultima Esperanza, Chile. Quaternary International, 305, 56-66.
Baño Nuevo 1	Macrauchenia patachonica	Patagonia	-45.2644	-71.4428	11665	50	Labarca, R. (2015). La meso y megafauna terrestre extinta del Pleistoceno de Chile. Publicación Ocas. Mus. Nac. Hist. Nat. Chile, 63, 401-465.
Paso Otero 5	Megamamal indet	Pampa	-38.08	-59.02	10190	120	Martínez, G., & Gutiérrez, M. (2011). Paso Otero 5: a summary of the interdisciplinary lines of evidence for reconstructing early human occupation and paleoenvironment in the Pampean region, Argentina. Peuplements et préhistoire en Amériques, 271-84.
Valle de los Caballos 266	Megamammal	Andes	-31.9461	-71.5051	9770	30	Méndez, C., Seguel Quintana, R., Nuevo-Delaunay, A., Murillo, I., López Mendoza, P., Jackson, D., & Maldonado, A. (2020). Depositional contexts and new age controls for Terminal-Pleistocene megafauna in North-central Chile (31 50′ S). PaleoAmerica, 6(4), 357-373.
Valle de los Caballos 264	Megamammal	Andes	-31.9461	-71.5051	10280	30	Méndez, C., Seguel Quintana, R., Nuevo-Delaunay, A., Murillo, I., López Mendoza, P., Jackson, D., & Maldonado, A. (2020). Depositional contexts and new age controls for Terminal-Pleistocene megafauna in North-central Chile (31 50′ S). PaleoAmerica, 6(4), 357-373.
Valle de los Caballos 264	Megamammal	Andes	-31.9461	-71.5051	10390	30	Méndez, C., Seguel Quintana, R., Nuevo-Delaunay, A., Murillo, I., López Mendoza, P., Jackson, D., & Maldonado, A. (2020). Depositional contexts and new age controls for Terminal-Pleistocene megafauna in North-central Chile (31 50′ S). PaleoAmerica, 6(4), 357-373.
Casa del Diablo	Megatherium	Andes	-15.4973	-70.3926	19180	260	Villavicencio, N. A., & Werdelin, L. (2018). The Casa del Diablo cave (Puno, Peru) and the late Pleistocene demise of megafauna in the Andean Altiplano. Quaternary Science Reviews, 195, 21-31
Paso Otero 5	Megatherium americanum	Pampa	-38.08	-59.02	10440	100	Martínez, G., & Gutiérrez, M. (2011). Paso Otero 5: a summary of the interdisciplinary lines of evidence for reconstructing early human occupation and paleoenvironment in the Pampean region, Argentina. Peuplements et préhistoire en Amériques, 271-84.
Campo Laborde	Megatherium americanum	Pampa	-37.05	-61.1	10570	170	Politis, G. G., Messineo, P. G., Stafford, T. W., & Lindsey, E. L. (2019). Campo Laborde: A Late Pleistocene giant ground sloth kill and butchering site in the Pampas. Science advances, 5(3), eaau4546.
Campo Laborde	Megatherium americanum	Pampa	-37.05	-61.1	10665	35	Politis, G. G., Messineo, P. G., Stafford, T. W., & Lindsey, E. L. (2019). Campo Laborde: A Late Pleistocene giant ground sloth kill and butchering site in the Pampas. Science advances, 5(3), eaau4546.
Campo Laborde	Megatherium americanum	Pampa	-37.05	-61.1	10690	380	Politis, G. G., Messineo, P. G., Stafford, T. W., & Lindsey, E. L. (2019). Campo Laborde: A Late Pleistocene giant ground sloth kill and butchering site in the Pampas. Science advances, 5(3), eaau4546.
Arroyo Seco 2	Megatherium americanum	Pampa	-38.18	-60.55	11770	120	Politis, G..; Gutierrez; D. Rafuse M.; Blasi, A. 2016. The Arrival of Homo sapiens into the Southern Cone at 14,000 Years Ago. PLoS ONE 11 (9): e0162870
Arroyo Seco 2	Megatherium americanum	Pampa	-38.18	-60.55	12073	57	Politis, G..; Gutierrez; D. Rafuse M.; Blasi, A. 2016. The Arrival of Homo sapiens into the Southern Cone at 14,000 Years Ago. PLoS ONE 11 (9): e0162870
Arroyo Seco 2	Megatherium americanum	Pampa	-38.18	-60.55	12155	70	Politis, G..; Gutierrez; D. Rafuse M.; Blasi, A. 2016. The Arrival of Homo sapiens into the Southern Cone at 14,000 Years Ago. PLoS ONE 11 (9): e0162870
Arroyo Seco 2	Megatherium americanum	Pampa	-38.18	-60.55	12190	55	Politis, G..; Gutierrez; D. Rafuse M.; Blasi, A. 2016. The Arrival of Homo sapiens into the Southern Cone at 14,000 Years Ago. PLoS ONE 11 (9): e0162870
Arroyo Seco 2	Megatherium americanum	Pampa	-38.18	-60.55	12200	170	Politis, G..; Gutierrez; D. Rafuse M.; Blasi, A. 2016. The Arrival of Homo sapiens into the Southern Cone at 14,000 Years Ago. PLoS ONE 11 (9): e0162870
Campo del Arce	Megatherium americanum	Pampas	-38	-59	13070	120	Barnosky, A. D., & Lindsey, E. L. (2010). Timing of Quaternary megafaunal extinction in South America in relation to human arrival and climate change. Quaternary International, 217(1-2), 10-29.
SA Patagonia	Mylodon	Patagonia	-51.45	-72.55	10575	400	Barnosky, A. D., & Lindsey, E. L. (2010). Timing of Quaternary megafaunal extinction in South America in relation to human arrival and climate change. Quaternary International, 217(1-2), 10-29.
SA Patagonia	Mylodon	Patagonia	-51.4	-72.5	11050	60	Barnosky, A. D., & Lindsey, E. L. (2010). Timing of Quaternary megafaunal extinction in South America in relation to human arrival and climate change. Quaternary International, 217(1-2), 10-29.
SA Patagonia	Mylodon	Patagonia	-51.4	-72.6	11380	150	Barnosky, A. D., & Lindsey, E. L. (2010). Timing of Quaternary megafaunal extinction in South America in relation to human arrival and climate change. Quaternary International, 217(1-2), 10-29.
Cueva del Milodon	Mylodon	Patagonia	-51.565	-72.6203	12308	288	Tonni, E. P., Carlini, A. A., Yané, G. J. S., & Figini, A. J. (2003). Cronología radiocarbónica y condiciones climáticas en la “Cueva del Milodón”(sur de Chile) durante el Pleistoceno Tardío. Ameghiniana, 40(4), 609-615.
SA Patagonia	Mylodon	Patagonia	-51.45	-72.55	12440	150	Barnosky, A. D., & Lindsey, E. L. (2010). Timing of Quaternary megafaunal extinction in South America in relation to human arrival and climate change. Quaternary International, 217(1-2), 10-29.
SA Patagonia	Mylodon	Patagonia	-51.45	-72.55	13261	115	Barnosky, A. D., & Lindsey, E. L. (2010). Timing of Quaternary megafaunal extinction in South America in relation to human arrival and climate change. Quaternary International, 217(1-2), 10-29.
El Membrillo	Mylodon	Andes	-31.6	-71	13500	65	Méndez, C., Seguel Quintana, R., Nuevo-Delaunay, A., Murillo, I., López Mendoza, P., Jackson, D., & Maldonado, A. (2020). Depositional contexts and new age controls for Terminal-Pleistocene megafauna in North-central Chile (31 50′ S). PaleoAmerica, 6(4), 357-373.
Cueva del Milodon	Mylodon	Patagonia	-51.565	-72.6203	13630	50	Borrero, L. A., & Martin, F. M. (2012). Ground sloths and humans in southern Fuego-Patagonia: taphonomy and archaeology. World Archaeology, 44(1), 102-117.
Cueva Lago Sofia 1	Mylodon darwini	Patagonia	-51.5406	-72.5869	9700	100	Labarca, R. (2015). La meso y megafauna terrestre extinta del Pleistoceno de Chile. Publicación Ocas. Mus. Nac. Hist. Nat. Chile, 63, 401-465.
Cueva del Milodon	Mylodon	Patagonia	-51.565	-72.6203	10200	400	Tonni, E. P., Carlini, A. A., Yané, G. J. S., & Figini, A. J. (2003). Cronología radiocarbónica y condiciones climáticas en la “Cueva del Milodón”(sur de Chile) durante el Pleistoceno Tardío. Ameghiniana, 40(4), 609-615.
Cueva Fell	Mylodon darwini	Patagonia	-52.0298	-69.9846	10295	65	Labarca, R. (2015). La meso y megafauna terrestre extinta del Pleistoceno de Chile. Publicación Ocas. Mus. Nac. Hist. Nat. Chile, 63, 401-465.
Cueva del Milodon	Mylodon	Patagonia	-51.565	-72.6203	10377	481	Tonni, E. P., Carlini, A. A., Yané, G. J. S., & Figini, A. J. (2003). Cronología radiocarbónica y condiciones climáticas en la “Cueva del Milodón”(sur de Chile) durante el Pleistoceno Tardío. Ameghiniana, 40(4), 609-615.
Cueva del Milodon	Mylodon	Patagonia	-51.565	-72.6203	10400	330	Tonni, E. P., Carlini, A. A., Yané, G. J. S., & Figini, A. J. (2003). Cronología radiocarbónica y condiciones climáticas en la “Cueva del Milodón”(sur de Chile) durante el Pleistoceno Tardío. Ameghiniana, 40(4), 609-615.
Cueva del Milodon	Mylodon	Patagonia	-51.565	-72.6203	10575	400	Tonni, E. P., Carlini, A. A., Yané, G. J. S., & Figini, A. J. (2003). Cronología radiocarbónica y condiciones climáticas en la “Cueva del Milodón”(sur de Chile) durante el Pleistoceno Tardío. Ameghiniana, 40(4), 609-615.
Cueva Chica	Mylodon darwini	Patagonia	-51.5733	-72.586	10780	50	Martin, F., San Román, M., Morello, F., Todisco, D., Prevosti, F. J., & Borrero, L. A. (2013). Land of the ground sloths: recent research at Cueva Chica, Ultima Esperanza, Chile. Quaternary International, 305, 56-66.
Cueva del Milodon	Mylodon	Patagonia	-51.565	-72.6203	10832	400	Tonni, E. P., Carlini, A. A., Yané, G. J. S., & Figini, A. J. (2003). Cronología radiocarbónica y condiciones climáticas en la “Cueva del Milodón”(sur de Chile) durante el Pleistoceno Tardío. Ameghiniana, 40(4), 609-615.
Cueva del Milodon	Mylodon	Patagonia	-51.565	-72.6203	10880	300	Tonni, E. P., Carlini, A. A., Yané, G. J. S., & Figini, A. J. (2003). Cronología radiocarbónica y condiciones climáticas en la “Cueva del Milodón”(sur de Chile) durante el Pleistoceno Tardío. Ameghiniana, 40(4), 609-615.
Baño Nuevo 1	Mylodon darwini	Patagonia	-45.2644	-71.4428	11255	30	Labarca, R. (2015). La meso y megafauna terrestre extinta del Pleistoceno de Chile. Publicación Ocas. Mus. Nac. Hist. Nat. Chile, 63, 401-465.
Baño Nuevo 1	Mylodon darwini	Patagonia	-45.2644	-71.4428	11265	35	Labarca, R. (2015). La meso y megafauna terrestre extinta del Pleistoceno de Chile. Publicación Ocas. Mus. Nac. Hist. Nat. Chile, 63, 401-465.
Cueva del Milodon	Mylodon	Patagonia	-51.565	-72.6203	11330	140	Tonni, E. P., Carlini, A. A., Yané, G. J. S., & Figini, A. J. (2003). Cronología radiocarbónica y condiciones climáticas en la “Cueva del Milodón”(sur de Chile) durante el Pleistoceno Tardío. Ameghiniana, 40(4), 609-615.
Dos Herraduras	Mylodon darwini	Patagonia	-51.4	-72.6	11380	50	Labarca, R. (2015). La meso y megafauna terrestre extinta del Pleistoceno de Chile. Publicación Ocas. Mus. Nac. Hist. Nat. Chile, 63, 401-465.
Baño Nuevo 1	Mylodon darwini	Patagonia	-45.2644	-71.4428	11410	25	Labarca, R. (2015). La meso y megafauna terrestre extinta del Pleistoceno de Chile. Publicación Ocas. Mus. Nac. Hist. Nat. Chile, 63, 401-465.
Baño Nuevo 1	Mylodon darwini	Patagonia	-45.2644	-71.4428	11480	50	Labarca, R. (2015). La meso y megafauna terrestre extinta del Pleistoceno de Chile. Publicación Ocas. Mus. Nac. Hist. Nat. Chile, 63, 401-465.
Cueva Lago Sofia 4	Mylodon darwini	Patagonia	-51.5406	-72.5869	11590	100	Labarca, R. (2015). La meso y megafauna terrestre extinta del Pleistoceno de Chile. Publicación Ocas. Mus. Nac. Hist. Nat. Chile, 63, 401-465.
Alero Destacamento Guardaparques	Mylodon darwini	Patagonia	-47.8618	-72.0412	11680	120	Coni, J. F., Cassiodoro, G., Agnolin, A., & Goñi, R. (2020). Differential Distribution of Projectile Points in Southern Patagonia during the Early Holocene: Peopling Implications?. PaleoAmerica, 6(3), 250-267.
Cueva del Milodon	Mylodon	Patagonia	-51.565	-72.6203	11775	480	Tonni, E. P., Carlini, A. A., Yané, G. J. S., & Figini, A. J. (2003). Cronología radiocarbónica y condiciones climáticas en la “Cueva del Milodón”(sur de Chile) durante el Pleistoceno Tardío. Ameghiniana, 40(4), 609-615.
Alero Destacamento Guardaparques	Mylodon darwini	Patagonia	-47.8618	-72.0412	11780	120	Coni, J. F., Cassiodoro, G., Agnolin, A., & Goñi, R. (2020). Differential Distribution of Projectile Points in Southern Patagonia during the Early Holocene: Peopling Implications?. PaleoAmerica, 6(3), 250-267.
Cueva del Milodon	Mylodon	Patagonia	-51.565	-72.6203	11810	229	Tonni, E. P., Carlini, A. A., Yané, G. J. S., & Figini, A. J. (2003). Cronología radiocarbónica y condiciones climáticas en la “Cueva del Milodón”(sur de Chile) durante el Pleistoceno Tardío. Ameghiniana, 40(4), 609-615.
Ultima Esperanza	Mylodon darwini	Patagonia	-51.6167	-72.4859	11880	300	Metcalf, J. L., Turney, C., Barnett, R., Martin, F., Bray, S. C., Vilstrup, J. T., ... & Cooper, A. (2016). Synergistic roles of climate warming and human occupation in Patagonian megafaunal extinctions during the Last Deglaciation. Science advances, 2(6)
Cueva del Milodon	Mylodon	Patagonia	-51.565	-72.6203	11905	335	Tonni, E. P., Carlini, A. A., Yané, G. J. S., & Figini, A. J. (2003). Cronología radiocarbónica y condiciones climáticas en la “Cueva del Milodón”(sur de Chile) durante el Pleistoceno Tardío. Ameghiniana, 40(4), 609-615.
Cueva del Milodon	Mylodon	Patagonia	-51.565	-72.6203	12020	460	Tonni, E. P., Carlini, A. A., Yané, G. J. S., & Figini, A. J. (2003). Cronología radiocarbónica y condiciones climáticas en la “Cueva del Milodón”(sur de Chile) durante el Pleistoceno Tardío. Ameghiniana, 40(4), 609-615.
Pozo consuelo	Mylodon darwini	Patagonia	-51.5998	-72.6523	12125	85	Labarca, R. (2015). La meso y megafauna terrestre extinta del Pleistoceno de Chile. Publicación Ocas. Mus. Nac. Hist. Nat. Chile, 63, 401-465.
Cueva de Los Chingues	Mylodon darwini	Patagonia	-52.0936	-69.7419	12165	80	Labarca, R. (2015). La meso y megafauna terrestre extinta del Pleistoceno de Chile. Publicación Ocas. Mus. Nac. Hist. Nat. Chile, 63, 401-465.
Cueva del Milodon	Mylodon	Patagonia	-51.565	-72.6203	12240	50	Tonni, E. P., Carlini, A. A., Yané, G. J. S., & Figini, A. J. (2003). Cronología radiocarbónica y condiciones climáticas en la “Cueva del Milodón”(sur de Chile) durante el Pleistoceno Tardío. Ameghiniana, 40(4), 609-615.
Cueva Lago Sofia 1	Mylodon darwini	Patagonia	-51.5406	-72.5869	12250	110	Metcalf, J. L., Turney, C., Barnett, R., Martin, F., Bray, S. C., Vilstrup, J. T., ... & Cooper, A. (2016). Synergistic roles of climate warming and human occupation in Patagonian megafaunal extinctions during the Last Deglaciation. Science advances, 2(6)
Cueva del Milodon	Mylodon	Patagonia	-51.565	-72.6203	12270	350	Tonni, E. P., Carlini, A. A., Yané, G. J. S., & Figini, A. J. (2003). Cronología radiocarbónica y condiciones climáticas en la “Cueva del Milodón”(sur de Chile) durante el Pleistoceno Tardío. Ameghiniana, 40(4), 609-615.
Cueva del Milodon	Mylodon	Patagonia	-51.565	-72.6203	12285	480	Tonni, E. P., Carlini, A. A., Yané, G. J. S., & Figini, A. J. (2003). Cronología radiocarbónica y condiciones climáticas en la “Cueva del Milodón”(sur de Chile) durante el Pleistoceno Tardío. Ameghiniana, 40(4), 609-615.
Cueva del Milodon	Mylodon	Patagonia	-51.565	-72.6203	12496	148	Tonni, E. P., Carlini, A. A., Yané, G. J. S., & Figini, A. J. (2003). Cronología radiocarbónica y condiciones climáticas en la “Cueva del Milodón”(sur de Chile) durante el Pleistoceno Tardío. Ameghiniana, 40(4), 609-615.
Baño Nuevo 1	Mylodon darwini	Patagonia	-45.2644	-71.4428	12510	30	Labarca, R. (2015). La meso y megafauna terrestre extinta del Pleistoceno de Chile. Publicación Ocas. Mus. Nac. Hist. Nat. Chile, 63, 401-465.
Cueva del Milodon	Mylodon	Patagonia	-51.565	-72.6203	12552	128	Tonni, E. P., Carlini, A. A., Yané, G. J. S., & Figini, A. J. (2003). Cronología radiocarbónica y condiciones climáticas en la “Cueva del Milodón”(sur de Chile) durante el Pleistoceno Tardío. Ameghiniana, 40(4), 609-615.
Cueva del Milodon	Mylodon	Patagonia	-51.565	-72.6203	12570	160	Tonni, E. P., Carlini, A. A., Yané, G. J. S., & Figini, A. J. (2003). Cronología radiocarbónica y condiciones climáticas en la “Cueva del Milodón”(sur de Chile) durante el Pleistoceno Tardío. Ameghiniana, 40(4), 609-615.
Cueva del Medio	Mylodon darwini	Patagonia	-51.5833	-72.633	12720	300	Labarca, R. (2015). La meso y megafauna terrestre extinta del Pleistoceno de Chile. Publicación Ocas. Mus. Nac. Hist. Nat. Chile, 63, 401-465.
Dos Herraduras	Mylodon darwini	Patagonia	-51.4	-72.6	12825	110	Labarca, R. (2015). La meso y megafauna terrestre extinta del Pleistoceno de Chile. Publicación Ocas. Mus. Nac. Hist. Nat. Chile, 63, 401-465.
Cueva del Milodon	Mylodon	Patagonia	-51.565	-72.6203	12870	100	Tonni, E. P., Carlini, A. A., Yané, G. J. S., & Figini, A. J. (2003). Cronología radiocarbónica y condiciones climáticas en la “Cueva del Milodón”(sur de Chile) durante el Pleistoceno Tardío. Ameghiniana, 40(4), 609-615.
Cueva del Milodon	Mylodon darwini	Patagonia	-51.565	-72.6203	12984	76	Tonni, E. P., Carlini, A. A., Yané, G. J. S., & Figini, A. J. (2003). Cronología radiocarbónica y condiciones climáticas en la “Cueva del Milodón”(sur de Chile) durante el Pleistoceno Tardío. Ameghiniana, 40(4), 609-615.
Cueva Lago Sofia 1	Mylodon darwini	Patagonia	-51.5406	-72.5869	12999	490	Labarca, R. (2015). La meso y megafauna terrestre extinta del Pleistoceno de Chile. Publicación Ocas. Mus. Nac. Hist. Nat. Chile, 63, 401-465.
Cueva del Milodon	Mylodon darwini	Patagonia	-51.565	-72.6203	13025	50	Metcalf, J. L., Turney, C., Barnett, R., Martin, F., Bray, S. C., Vilstrup, J. T., ... & Cooper, A. (2016). Synergistic roles of climate warming and human occupation in Patagonian megafaunal extinctions during the Last Deglaciation. Science advances, 2(6)
Cueva del Milodon	Mylodon darwini	Patagonia	-51.565	-72.6203	13040	300	Martinic, M. (1996). La Cueva del Milodon (Ultima Esperanza, Patagonia chilena). Un siglo de descubrimientos y estudios referidos a la vida primitiva en el sur de America. Journal de la Société des Américanistes, 82, 311-323.
Cueva del Milodon	Mylodon darwini	Patagonia	-51.565	-72.6203	13025	50	Metcalf, J. L., Turney, C., Barnett, R., Martin, F., Bray, S. C., Vilstrup, J. T., ... & Cooper, A. (2016). Synergistic roles of climate warming and human occupation in Patagonian megafaunal extinctions during the Last Deglaciation. Science advances, 2(6), e1501682.
Cueva del Milodon	Mylodon darwini	Patagonia	-51.565	-72.6203	13230	75	Metcalf, J. L., Turney, C., Barnett, R., Martin, F., Bray, S. C., Vilstrup, J. T., ... & Cooper, A. (2016). Synergistic roles of climate warming and human occupation in Patagonian megafaunal extinctions during the Last Deglaciation. Science advances, 2(6), e1501682.
Cueva del Milodon	Mylodon darwini	Patagonia	-51.565	-72.6203	13285	75	Metcalf, J. L., Turney, C., Barnett, R., Martin, F., Bray, S. C., Vilstrup, J. T., ... & Cooper, A. (2016). Synergistic roles of climate warming and human occupation in Patagonian megafaunal extinctions during the Last Deglaciation. Science advances, 2(6), e1501682.
Cueva del Milodon	Mylodon darwini	Patagonia	-51.565	-72.6203	13183	202	Tonni, E. P., Carlini, A. A., Yané, G. J. S., & Figini, A. J. (2003). Cronología radiocarbónica y condiciones climáticas en la “Cueva del Milodón”(sur de Chile) durante el Pleistoceno Tardío. Ameghiniana, 40(4), 609-615.
Cueva del Milodon	Mylodon darwini	Patagonia	-51.565	-72.6203	13260	115	Tonni, E. P., Carlini, A. A., Yané, G. J. S., & Figini, A. J. (2003). Cronología radiocarbónica y condiciones climáticas en la “Cueva del Milodón”(sur de Chile) durante el Pleistoceno Tardío. Ameghiniana, 40(4), 609-615.
Cueva Lago Sofia 4	Mylodon darwini	Patagonia	-51.5406	-72.5869	13400	90	Labarca, R. (2015). La meso y megafauna terrestre extinta del Pleistoceno de Chile. Publicación Ocas. Mus. Nac. Hist. Nat. Chile, 63, 401-465.
Cueva del Milodon	Mylodon	Patagonia	-51.565	-72.6203	13470	180	Tonni, E. P., Carlini, A. A., Yané, G. J. S., & Figini, A. J. (2003). Cronología radiocarbónica y condiciones climáticas en la “Cueva del Milodón”(sur de Chile) durante el Pleistoceno Tardío. Ameghiniana, 40(4), 609-615.
Cueva del Milodon	Mylodon darwini	Patagonia	-51.565	-72.6203	13490	40	Borrero, L. A., & Martin, F. M. (2012). Ground sloths and humans in southern Fuego-Patagonia: taphonomy and archaeology. World Archaeology, 44(1), 102-117.
Cueva del Milodon	Mylodon darwini	Patagonia	-51.565	-72.6203	13500	410	Tonni, E. P., Carlini, A. A., Yané, G. J. S., & Figini, A. J. (2003). Cronología radiocarbónica y condiciones climáticas en la “Cueva del Milodón”(sur de Chile) durante el Pleistoceno Tardío. Ameghiniana, 40(4), 609-615.
Cueva del Milodon	Mylodon darwini	Patagonia	-51.565	-72.6203	13500	470	Tonni, E. P., Carlini, A. A., Yané, G. J. S., & Figini, A. J. (2003). Cronología radiocarbónica y condiciones climáticas en la “Cueva del Milodón”(sur de Chile) durante el Pleistoceno Tardío. Ameghiniana, 40(4), 609-615.
Cueva del Milodon	Mylodon darwini	Patagonia	-51.565	-72.6203	13560	180	Tonni, E. P., Carlini, A. A., Yané, G. J. S., & Figini, A. J. (2003). Cronología radiocarbónica y condiciones climáticas en la “Cueva del Milodón”(sur de Chile) durante el Pleistoceno Tardío. Ameghiniana, 40(4), 609-615.
Cueva Chica	Mylodon darwini	Patagonia	-51.5733	-72.586	13970	170	Martin, F., San Román, M., Morello, F., Todisco, D., Prevosti, F. J., & Borrero, L. A. (2013). Land of the ground sloths: recent research at Cueva Chica, Ultima Esperanza, Chile. Quaternary International, 305, 56-66.
Cueva Chica	Mylodon darwini	Patagonia	-51.5733	-72.586	14240	60	Martin, F., San Román, M., Morello, F., Todisco, D., Prevosti, F. J., & Borrero, L. A. (2013). Land of the ground sloths: recent research at Cueva Chica, Ultima Esperanza, Chile. Quaternary International, 305, 56-66.
El Trébol	Mylodontinae	Patagonia	-41.0733	-71.4866	10570	130	Hajduk, A., Albornoz, A., & Lezcano, M. J. (2006). Levels with extinct fauna in the forest rockshelter El Trébol (Northwest Patagonia, Argentina). Current Research in the Pleistocene, 23(5).
Baño Nuevo 1	Mylodontinae	Andes	-45.2644	-71.4428	11290	60	Labarca, R. (2015). La meso y megafauna terrestre extinta del Pleistoceno de Chile. Publicación Ocas. Mus. Nac. Hist. Nat. Chile, 63, 401-465.
Salto de Piedra	Mylodontinae	Pampa	-36.9474	-60.375	11940	80	Tonni, E. P., Huarte, R. A., Carbonari, J. E., & Figini, A. J. (2003). New radiocarbon chronology for the Guerrero Member of the Luján Formation (Buenos Aires, Argentina): palaeoclimatic significance. Quaternary International, 109, 45-48.
Baño Nuevo 1	Mylodontinae	Andes	-45.2644	-71.4428	12040	100	Labarca, R. (2015). La meso y megafauna terrestre extinta del Pleistoceno de Chile. Publicación Ocas. Mus. Nac. Hist. Nat. Chile, 63, 401-465.
Las Vegas	Mylodontinae	Andes	-31.9225	-71.4981	12280	40	Méndez, C., Seguel Quintana, R., Nuevo-Delaunay, A., Murillo, I., López Mendoza, P., Jackson, D., & Maldonado, A. (2020). Depositional contexts and new age controls for Terminal-Pleistocene megafauna in North-central Chile (31 50′ S). PaleoAmerica, 6(4), 357-373.
Piedra Escarbada	Mylodontinae	Andes	-31.9519	-71494028	12410	35	Méndez, C., Seguel Quintana, R., Nuevo-Delaunay, A., Murillo, I., López Mendoza, P., Jackson, D., & Maldonado, A. (2020). Depositional contexts and new age controls for Terminal-Pleistocene megafauna in North-central Chile (31 50′ S). PaleoAmerica, 6(4), 357-373.
Cueva del Medio	Nothrotherium	Patagonia	-51.5833	-72.633	11100	80	Labarca, R. (2015). La meso y megafauna terrestre extinta del Pleistoceno de Chile. Publicación Ocas. Mus. Nac. Hist. Nat. Chile, 63, 401-465.
SA North	Nothrotherium	Pampa	-11	-41	12200	120	Barnosky, A. D., & Lindsey, E. L. (2010). Timing of Quaternary megafaunal extinction in South America in relation to human arrival and climate change. Quaternary International, 217(1-2), 10-29.
Quereo	Notiomastodon	Andes	-31.9307	-71.5119	10940	80	Villavicencio, N. (2016). Late Quaternary Megamammal Extictions in South America: Chronology, Environmental Changes and Human Impact at Regional Scale. PhD Thesis, California University, Berkeley.
Quereo	Notiomastodon	Andes	-31.9307	-71.5119	10970	70	Villavicencio, N. (2016). Late Quaternary Megamammal Extictions in South America: Chronology, Environmental Changes and Human Impact at Regional Scale. PhD Thesis, California University, Berkeley.
SA North	Notiomastodon	Andes	11.4	-73	12980	85	Barnosky, A. D., & Lindsey, E. L. (2010). Timing of Quaternary megafaunal extinction in South America in relation to human arrival and climate change. Quaternary International, 217(1-2), 10-29.
SA North	Notiomastodon	Andes	11.4	-73	13000	200	Barnosky, A. D., & Lindsey, E. L. (2010). Timing of Quaternary megafaunal extinction in South America in relation to human arrival and climate change. Quaternary International, 217(1-2), 10-29.
SA North	Notiomastodon	Andes	11.4	-73	13860	120	Barnosky, A. D., & Lindsey, E. L. (2010). Timing of Quaternary megafaunal extinction in South America in relation to human arrival and climate change. Quaternary International, 217(1-2), 10-29.
SA North	Notiomastodon	Pampa	-3.3	-56	15290	70	Barnosky, A. D., & Lindsey, E. L. (2010). Timing of Quaternary megafaunal extinction in South America in relation to human arrival and climate change. Quaternary International, 217(1-2), 10-29.
SA Andes	Notiomastodon	Andes	0.7	-78	16670	80	Barnosky, A. D., & Lindsey, E. L. (2010). Timing of Quaternary megafaunal extinction in South America in relation to human arrival and climate change. Quaternary International, 217(1-2), 10-29.
Quereo	Notiomastodon platensis	Andes	-31.9307	-71.5119	9100	300	Labarca, R. (2015). La meso y megafauna terrestre extinta del Pleistoceno de Chile. Publicación Ocas. Mus. Nac. Hist. Nat. Chile, 63, 401-465.
La Cumbre	Notiomastodon platensis	Andes	-8.15561	-79.0295	10535	280	Ossa, P. P. (1978). Paijan in early Andean prehistory: the Moche Valley evidence. Archaeological researches international.
La cumbre	Notiomastodon platensis	Andes	-8.15561	-79.0295	12360	700	Ossa, P., & Edward Moseley, M. (1971). La Cumbre; a preliminary report on research into the Early Lithic occupation of the Moche Valley, Peru. Nawpa pacha, 9(1), 1-16.
Pilauco	Notiomastodon platensis	Andes	-40.5667	-73.116	12540	90	González-Guarda, E., Domingo, L., Tornero, C., Pino, M., Fernández, M. H., Sevilla, P., ... & Agustí, J. (2017). Late Pleistocene ecological, environmental and climatic reconstruction based on megafauna stable isotopes from northwestern Chilean Patagonia. Quaternary Science Reviews, 170, 188-202.
Nochaco	Notiomastodon platensis	Andes	-41.019	-73.39	16150	750	Labarca, R. (2015). La meso y megafauna terrestre extinta del Pleistoceno de Chile. Publicación Ocas. Mus. Nac. Hist. Nat. Chile, 63, 401-465.
Las Monedas	Paleolama	Andes	-31.6	-71	10310	30	Méndez, C., Seguel Quintana, R., Nuevo-Delaunay, A., Murillo, I., López Mendoza, P., Jackson, D., & Maldonado, A. (2020). Depositional contexts and new age controls for Terminal-Pleistocene megafauna in North-central Chile (31 50′ S). PaleoAmerica, 6(4), 357-373.
Las Monedas	Paleolama	Andes	-31.6	-71	10310	30	Méndez, C., Seguel Quintana, R., Nuevo-Delaunay, A., Murillo, I., López Mendoza, P., Jackson, D., & Maldonado, A. (2020). Depositional contexts and new age controls for Terminal-Pleistocene megafauna in North-central Chile (31 50′ S). PaleoAmerica, 6(4), 357-373.
El Membrillo	Paleolama	Andes	-31.6	-71	10830	40	Méndez, C., Seguel Quintana, R., Nuevo-Delaunay, A., Murillo, I., López Mendoza, P., Jackson, D., & Maldonado, A. (2020). Depositional contexts and new age controls for Terminal-Pleistocene megafauna in North-central Chile (31 50′ S). PaleoAmerica, 6(4), 357-373.
El Avistadero North	Paleolama	Andes	-31.9359	-71.5005	10920	30	Méndez, C., Seguel Quintana, R., Nuevo-Delaunay, A., Murillo, I., López Mendoza, P., Jackson, D., & Maldonado, A. (2020). Depositional contexts and new age controls for Terminal-Pleistocene megafauna in North-central Chile (31 50′ S). PaleoAmerica, 6(4), 357-373.
Lazareto	Paleolama	Andes	-31.9508	-71.4993	11160	30	Méndez, C., Seguel Quintana, R., Nuevo-Delaunay, A., Murillo, I., López Mendoza, P., Jackson, D., & Maldonado, A. (2020). Depositional contexts and new age controls for Terminal-Pleistocene megafauna in North-central Chile (31 50′ S). PaleoAmerica, 6(4), 357-373.
El Avistadero South	Paleolama	Andes	-31.9359	-71.5005	11190	30	Méndez, C., Seguel Quintana, R., Nuevo-Delaunay, A., Murillo, I., López Mendoza, P., Jackson, D., & Maldonado, A. (2020). Depositional contexts and new age controls for Terminal-Pleistocene megafauna in North-central Chile (31 50′ S). PaleoAmerica, 6(4), 357-373.
Santa Julia	Paleolama	Andes	-31.4833	-71.23	11590	30	Méndez, C., Seguel Quintana, R., Nuevo-Delaunay, A., Murillo, I., López Mendoza, P., Jackson, D., & Maldonado, A. (2020). Depositional contexts and new age controls for Terminal-Pleistocene megafauna in North-central Chile (31 50′ S). PaleoAmerica, 6(4), 357-373.
Cueva Lago Sofia 4	Panthera onca	Patagonia	-51.5406	-72.5869	10840	60	Prevosti, F. J., & Martin, F. M. (2013). Paleoecology of the mammalian predator guild of Southern Patagonia during the latest Pleistocene: ecomorphology, stable isotopes, and taphonomy. Quaternary International, 305, 74-84.
Tres Arroyos	Panthera onca	Patagonia	-53.383	-68.7833	11085	70	Prevosti, F. J., & Martin, F. M. (2013). Paleoecology of the mammalian predator guild of Southern Patagonia during the latest Pleistocene: ecomorphology, stable isotopes, and taphonomy. Quaternary International, 305, 74-84.
Cueva del Milodon	Panthera onca	Patagonia	-51.565	-72.6203	11405	55	Labarca, R. (2015). La meso y megafauna terrestre extinta del Pleistoceno de Chile. Publicación Ocas. Mus. Nac. Hist. Nat. Chile, 63, 401-465.
Cueva del Medio	Panthera onca	Patagonia	-51.5833	-72.633	11410	80	Prevosti, F. J., & Martin, F. M. (2013). Paleoecology of the mammalian predator guild of Southern Patagonia during the latest Pleistocene: ecomorphology, stable isotopes, and taphonomy. Quaternary International, 305, 74-84.
Cueva Chica	Panthera onca	Patagonia	-51.5733	-72.586	11470	50	Martin, F., San Román, M., Morello, F., Todisco, D., Prevosti, F. J., & Borrero, L. A. (2013). Land of the ground sloths: recent research at Cueva Chica, Ultima Esperanza, Chile. Quaternary International, 305, 56-66.
Cueva Chica	Panthera onca	Patagonia	-51.5733	-72.586	11520	50	Martin, F., San Román, M., Morello, F., Todisco, D., Prevosti, F. J., & Borrero, L. A. (2013). Land of the ground sloths: recent research at Cueva Chica, Ultima Esperanza, Chile. Quaternary International, 305, 56-66.
Cueva Chica	Panthera onca	Patagonia	-51.5733	-72.586	12890	60	Martin, F., San Román, M., Morello, F., Todisco, D., Prevosti, F. J., & Borrero, L. A. (2013). Land of the ground sloths: recent research at Cueva Chica, Ultima Esperanza, Chile. Quaternary International, 305, 56-66.
Cueva del Milodon	Panthera onca	Patagonia	-51.565	-72.6203	11925	55	Metcalf, J. L., Turney, C., Barnett, R., Martin, F., Bray, S. C., Vilstrup, J. T., ... & Cooper, A. (2016). Synergistic roles of climate warming and human occupation in Patagonian megafaunal extinctions during the Last Deglaciation. Science advances, 2(6)
Cueva del Milodon	Panthera onca	Patagonia	-51.565	-72.6203	11995	55	Metcalf, J. L., Turney, C., Barnett, R., Martin, F., Bray, S. C., Vilstrup, J. T., ... & Cooper, A. (2016). Synergistic roles of climate warming and human occupation in Patagonian megafaunal extinctions during the Last Deglaciation. Science advances, 2(6)
Cueva del Milodon	Panthera onca	Patagonia	-51.565	-72.6203	12285	55	Labarca, R. (2015). La meso y megafauna terrestre extinta del Pleistoceno de Chile. Publicación Ocas. Mus. Nac. Hist. Nat. Chile, 63, 401-465.
Cueva del Milodon	Panthera onca	Patagonia	-51.565	-72.6203	12610	60	Metcalf, J. L., Turney, C., Barnett, R., Martin, F., Bray, S. C., Vilstrup, J. T., ... & Cooper, A. (2016). Synergistic roles of climate warming and human occupation in Patagonian megafaunal extinctions during the Last Deglaciation. Science advances, 2(6)
Cueva del Milodon	Panthera onca mesembrina	Patagonia	-51.565	-72.6203	10905	45	Metcalf, J. L., Turney, C., Barnett, R., Martin, F., Bray, S. C., Vilstrup, J. T., ... & Cooper, A. (2016). Synergistic roles of climate warming and human occupation in Patagonian megafaunal extinctions during the Last Deglaciation. Science advances, 2(6)
Cueva del Milodon	Panthera onca mesembrina	Patagonia	-51.565	-72.6203	11260	50	Metcalf, J. L., Turney, C., Barnett, R., Martin, F., Bray, S. C., Vilstrup, J. T., ... & Cooper, A. (2016). Synergistic roles of climate warming and human occupation in Patagonian megafaunal extinctions during the Last Deglaciation. Science advances, 2(6)
Cueva del Milodon	Panthera onca mesembrina	Patagonia	-51.565	-72.6203	11285	55	Metcalf, J. L., Turney, C., Barnett, R., Martin, F., Bray, S. C., Vilstrup, J. T., ... & Cooper, A. (2016). Synergistic roles of climate warming and human occupation in Patagonian megafaunal extinctions during the Last Deglaciation. Science advances, 2(6)
Cueva del Milodon	Panthera onca mesembrina	Patagonia	-51.565	-72.6203	11305	50	Metcalf, J. L., Turney, C., Barnett, R., Martin, F., Bray, S. C., Vilstrup, J. T., ... & Cooper, A. (2016). Synergistic roles of climate warming and human occupation in Patagonian megafaunal extinctions during the Last Deglaciation. Science advances, 2(6)
Cueva del Milodon	Panthera onca mesembrina	Patagonia	-51.565	-72.6203	11925	50	Labarca, R. (2015). La meso y megafauna terrestre extinta del Pleistoceno de Chile. Publicación Ocas. Mus. Nac. Hist. Nat. Chile, 63, 401-465.
Cueva del Milodon	Panthera onca mesembrina	Patagonia	-51.565	-72.6203	13110	50	Metcalf, J. L., Turney, C., Barnett, R., Martin, F., Bray, S. C., Vilstrup, J. T., ... & Cooper, A. (2016). Synergistic roles of climate warming and human occupation in Patagonian megafaunal extinctions during the Last Deglaciation. Science advances, 2(6)
SA Andes	Scelidotherium	Andes	-7.5	-79.3	8910	200	Barnosky, A. D., & Lindsey, E. L. (2010). Timing of Quaternary megafaunal extinction in South America in relation to human arrival and climate change. Quaternary International, 217(1-2), 10-29.
Casa del Diablo	Scelidotherium	Andes	-15.4973	-70.3926	13690	100	Villavicencio, N. A., & Werdelin, L. (2018). The Casa del Diablo cave (Puno, Peru) and the late Pleistocene demise of megafauna in the Andean Altiplano. Quaternary Science Reviews, 195, 21-31
SA North	Smilodon	Pampa	-19.58	-43.9	9130	150	Barnosky, A. D., & Lindsey, E. L. (2010). Timing of Quaternary megafaunal extinction in South America in relation to human arrival and climate change. Quaternary International, 217(1-2), 10-29.
SA North	Smilodon	Pampa	-19.58	-43.9	9260	150	Barnosky, A. D., & Lindsey, E. L. (2010). Timing of Quaternary megafaunal extinction in South America in relation to human arrival and climate change. Quaternary International, 217(1-2), 10-29.
Cuvieri Cave	Smilodon populator	Pampa	-19.4769	-44.0114	10790	60	Hubbe, A., Haddad-Martim, P. M., Hubbe, M., Mayer, E. L., Strauss, A., Auler, A. S., ... & Neves, W. A. (2011). Identification and importance of critical depositional gaps in pitfall cave environments: the fossiliferous deposit of Cuvieri Cave, eastern Brazil. Palaeogeography, Palaeoclimatology, Palaeoecology, 312(1-2), 66-78.
Cueva Lago Sofia 4	Smilodon populator	Patagonia	-51.5406	-72.5869	11095	50	Metcalf, J. L., Turney, C., Barnett, R., Martin, F., Bray, S. C., Vilstrup, J. T., ... & Cooper, A. (2016). Synergistic roles of climate warming and human occupation in Patagonian megafaunal extinctions during the Last Deglaciation. Science advances, 2(6)
Cueva del Milodon	Smilodon populator	Patagonia	-51.565	-72.6203	11265	45	Prevosti, F. J., & Martin, F. M. (2013). Paleoecology of the mammalian predator guild of Southern Patagonia during the latest Pleistocene: ecomorphology, stable isotopes, and taphonomy. Quaternary International, 305, 74-84.
Cueva del Milodon	Smilodon populator	Patagonia	-51.565	-72.6203	11420	50	Prevosti, F. J., & Martin, F. M. (2013). Paleoecology of the mammalian predator guild of Southern Patagonia during the latest Pleistocene: ecomorphology, stable isotopes, and taphonomy. Quaternary International, 305, 74-84.
SA Central	Toxodon	Pampa	-24.9	-48.1	11090	40	Barnosky, A. D., & Lindsey, E. L. (2010). Timing of Quaternary megafaunal extinction in South America in relation to human arrival and climate change. Quaternary International, 217(1-2), 10-29.
SA Central	Toxodon	Pampa	-38.18	-60.55	11250	105	Barnosky, A. D., & Lindsey, E. L. (2010). Timing of Quaternary megafaunal extinction in South America in relation to human arrival and climate change. Quaternary International, 217(1-2), 10-29.
SA Central	Toxodon	Pampa	-24.9	-48.1	11380	40	Barnosky, A. D., & Lindsey, E. L. (2010). Timing of Quaternary megafaunal extinction in South America in relation to human arrival and climate change. Quaternary International, 217(1-2), 10-29.
SA Central	Toxodon	Pampa	-38.18	-60.55	11750	70	Barnosky, A. D., & Lindsey, E. L. (2010). Timing of Quaternary megafaunal extinction in South America in relation to human arrival and climate change. Quaternary International, 217(1-2), 10-29.
Cuvieri Cave	Valgipes bucklandi	Pampa	-19.4769	-44.0114	11020	40	Hubbe, A., Haddad-Martim, P. M., Hubbe, M., Mayer, E. L., Strauss, A., Auler, A. S., ... & Neves, W. A. (2011). Identification and importance of critical depositional gaps in pitfall cave environments: the fossiliferous deposit of Cuvieri Cave, eastern Brazil. Palaeogeography, Palaeoclimatology, Palaeoecology, 312(1-2), 66-78.
Las Higrófilas	Xenartra	Andes	-31.9458	-71.4981	9670	30	Méndez, C., Seguel Quintana, R., Nuevo-Delaunay, A., Murillo, I., López Mendoza, P., Jackson, D., & Maldonado, A. (2020). Depositional contexts and new age controls for Terminal-Pleistocene megafauna in North-central Chile (31 50′ S). PaleoAmerica, 6(4), 357-373.
Lazareto	Xenartra	Andes	-31.9508	-71.4993	11300	30	Méndez, C., Seguel Quintana, R., Nuevo-Delaunay, A., Murillo, I., López Mendoza, P., Jackson, D., & Maldonado, A. (2020). Depositional contexts and new age controls for Terminal-Pleistocene megafauna in North-central Chile (31 50′ S). PaleoAmerica, 6(4), 357-373.
Santa Julia	Xenartra	Andes	-31.4833	-71.23	11490	35	Méndez, C., Seguel Quintana, R., Nuevo-Delaunay, A., Murillo, I., López Mendoza, P., Jackson, D., & Maldonado, A. (2020). Depositional contexts and new age controls for Terminal-Pleistocene megafauna in North-central Chile (31 50′ S). PaleoAmerica, 6(4), 357-373.
El Boldo	Xenartra	Andes	-31.9088	-71.4813	11970	30	Méndez, C., Seguel Quintana, R., Nuevo-Delaunay, A., Murillo, I., López Mendoza, P., Jackson, D., & Maldonado, A. (2020). Depositional contexts and new age controls for Terminal-Pleistocene megafauna in North-central Chile (31 50′ S). PaleoAmerica, 6(4), 357-373.
