# Supplementary material for: Late Pleistocene South American megafaunal extinctions associated with rise of Fishtail points and human population
Source: Nat Commun. 2021 Apr 12;12:2175. doi: 10.1038/s41467-021-22506-4 (PMC8041891; doi:10.1038/s41467-021-22506-4)
Supplement: Supplementary file 6 — Supplementary Data 3 [file 41467_2021_22506_MOESM6_ESM.xls]

## Sheet: Puntas
Supplementary Data 3. Geographical coordinates for South American Fishtail projectile point records.
Site	Longitude	Latitude	Reference
Tres_Arroyos	-68.7833	-53.383	Massone, M., & Prieto, A. (2004). Evaluación de la modalidad cultural Fell 1 en Magallanes. Chungará (Arica), 36, 303-315.
Magallanes	-70.7201	-52.4053	Bahamondes, F., & Jackson, D. (2006). Hallazgo de una punta “cola de pescado” en Magallanes, Chile. Magallania (Punta Arenas), 34(2), 115-118.
Laguna_Iturbe	-70.1503	-52.4003	Bahamondes, F., & Jackson, D. (2006). Hallazgo de una punta “cola de pescado” en Magallanes, Chile. Magallania (Punta Arenas), 34(2), 115-118.
Pali_Aike	-69.7338	-52.0942	Jackson, D. (2004). Hallazgo de una punta “cola de pescado” en Patagonia meridional. Magallania, 32, 221-223.
Cueva_Fell	-69.9846	-52.0298	Waters, M. R., Amorosi, T., & Stafford, T. W. (2015). Redating Fell's cave, Chile and the chronological placement of the Fishtail projectile point. American Antiquity, 80(2), 376-386.
Cueva_del_Medio	-72.633	-51.5833	Nami, H. G., & Nakamura, T. (1995). Cronología radiocarbónica con AMS sobre muestras de hueso procedentes del sitio Cueva del Medio (Última Esperanza, Chile). In Anales del Instituto de la Patagonia.
Cerro_Vanguardia	-68.3928	-48.3896	Weitzel, C., Mazzia, N., & Flegenheimer, N. (2018). Assessing Fishtail points distribution in the southern Cone. Quaternary International, 473, 161-172.
Piedra_Museo	-67.8678	-47.895	Miotti, L. (2004). Quandary: the Clovis phenomenon, the First Americans, and the view from Patagonia. New perspectives on the first Americans. A Peopling of Americans Publication. A&M Texas University Press, USA, 35-40.
Los_Toldos_2	-68.9666	-47.3666	Cardich, A. (1977). Las culturas pleistocénicas y post-pleistocénicas de Los Toldos y un bosquejo de la prehistoria de Sudamérica.
Cerro_galera,_Aysen	-73.3025	-45.8823	Bate, L. 1982. Orígenes de la Comunidad Primitiva en Patagonia. Serie Monográfica Cuicuilco, Escuela Nacional de Antropología e Historia, Ciudad de México
Pampa_Coichel	-71.4429	-45.2453	Weitzel, C., Mazzia, N., & Flegenheimer, N. (2018). Assessing Fishtail points distribution in the southern Cone. Quaternary International, 473, 161-172.
Tapera_Isidoro	-67.9233	-41.7242	Weitzel, C., Mazzia, N., & Flegenheimer, N. (2018). Assessing Fishtail points distribution in the southern Cone. Quaternary International, 473, 161-172.
Los_Dos_Amigos	-67.9299	-41.6742	Miotti, L., Hermo, D., & Terranova, E. (2010). Fishtail points, first evidence of Late-Pleistocene hunter-gatherers in Somuncurá plateau (Río Negro Province, Argentina). Current Research in the Pleistocene, 27, 22-24.
Amigo_Oeste	-67.9248	-41.6608	Miotti, L., Hermo, D., & Terranova, E. (2010). Fishtail points, first evidence of Late-Pleistocene hunter-gatherers in Somuncurá plateau (Río Negro Province, Argentina). Current Research in the Pleistocene, 27, 22-24.
Arroyo_Corral	-71.0506	-40.9297	Miotti, L., & Terranova, E. (2015). A hill full of points in Terra Incognita from Patagonia: notes and reflections for discussing the way and tempo of initial peopling. PaleoAmerica, 1(2), 181-196.
Piedra_del_Aguila	-70.0854	-40.0432	Flegenheimer, N., Miotti, L., & Mazzia, N. (2013). Rethinking early objects and landscapes in the Southern Cone: Fishtail-point concentrations in the Pampas and northern Patagonia. Paleoamerican Odyssey, 359-376.
Monte_Hermoso	-61.3507	-38.9894	Flegenheimer, N., & Bayón, C. (1996). Surface Fell’s cave stemmed points in the Argentine Pampas. Current Research in the Pleistocene, 13, 17-19.
Temuco	-72.5274	-38.7003	Politis, G. G. (1991). Fishtail projectile points in the Southern Cone of South America. In Clovis/Bonnichsen, Robson; Turnmire, Karen L..
Tapera_Moreira	-66.3271	-38.6723	Berón, M. 2004 Dinámica poblacional y estrategias de subsistencia de poblaciones prehispánicas de la cuenca Atuel-Salado-Chad- ileuvú-Curacó, Provincia de La Pampa. Unpublished Ph.D. dissertation, Facultad de Filosofía y Letras, UBA, Buenos Aires, Argentina
Los_Ángeles	-59.0256	-38.6688	Flegenheimer, N., & Bayón, C. (1996). Surface Fell’s cave stemmed points in the Argentine Pampas. Current Research in the Pleistocene, 13, 17-19.
Arroyo_Carolina	-58.1482	-38.4143	Flegenheimer, N., & Bayón, C. (1996). Surface Fell’s cave stemmed points in the Argentine Pampas. Current Research in the Pleistocene, 13, 17-19.
Bellamar_3	-58.1482	-38.4143	Bonomo, M. (2005). Costeando las llanuras. Arqueología del litoral marítimo pampeano. Sociedad Argentina de Antropología, Buenos Aires, 1-334.
San_Cayetano	-59.6306	-38.3802	Politis, G. G. (1991). Fishtail projectile points in the Southern Cone of South America. In Clovis/Bonnichsen, Robson; Turnmire, Karen L..
La_Ballenera	-57.94	-38.3183	Flegenheimer, N., & Bayón, C. (1996). Surface Fell’s cave stemmed points in the Argentine Pampas. Current Research in the Pleistocene, 13, 17-19.
Río_Sauce_Chico	-62.5537	-38.3143	Flegenheimer, N. (1980). Puntas" cola de pescado" en la provincia de Buenos Aires. Relaciones de la Sociedad Argentina de Antropología, 14.
Miramar	-57.8479	-38.2839	Flegenheimer, N., & Bayón, C. (1996). Surface Fell’s cave stemmed points in the Argentine Pampas. Current Research in the Pleistocene, 13, 17-19.
La_Querencia	-58.9956	-38.2305	Flegenheimer, N., & Bayón, C. (1996). Surface Fell’s cave stemmed points in the Argentine Pampas. Current Research in the Pleistocene, 13, 17-19.
Paso_Otero_5	-59.0994	-38.2022	Martínez, G., & Gutiérrez, M. (2011). Paso Otero 5: a summary of the interdisciplinary lines of evidence for reconstructing early human occupation and paleoenvironment in the Pampean region, Argentina. Peuplements et préhistoire en Amériques, 271-84.
Amalia_sitio_2	-57.9431	-38.1579	Mazzanti, D., Martínez, G., & Quintana, C. (2012). Early settlements in eastern Tandilia, Buenos Aires Province, Argentina: archaeological contexts and site-formation processes. Southbound: Late Pleistocene Peopling of Latin America, 99-103.
El_Abra	-58.1522	-37.9683	Weitzel, C., Mazzia, N., & Flegenheimer, N. (2018). Assessing Fishtail points distribution in the southern Cone. Quaternary International, 473, 161-172.
Cerro_La_China_1_y_2	-58.6167	-37.95	Flegenheimer, N., & Zárate, M. (1997). Considerations on radiocarbon and calibrated dates from Cerro La China and Cerro El Sombrero, Argentina. Current Research in the Pleistocene, 14, 27-28.
Abrigo_Los_Pinos	-58.05	-37.85	Mazzanti, D., Martínez, G., & Quintana, C. (2012). Early settlements in eastern Tandilia, Buenos Aires Province, Argentina: archaeological contexts and site-formation processes. Southbound: Late Pleistocene Peopling of Latin America, 99-103.
Cerro_El_Sombrero_Cima_y_Abrigo_1	-58.56	-37.817	Flegenheimer, N., & Zárate, M. (1997). Considerations on radiocarbon and calibrated dates from Cerro La China and Cerro El Sombrero, Argentina. Current Research in the Pleistocene, 14, 27-28.
El_Carmel	-63.5535	-37.7835
El_Picadero	-59.1064	-37.7338	Colombo, M., & Flegenheimer, N. (2013). La elección de rocas de colores por los pobladores tempranos de la región Pampeana (Buenos Aires, Argentina): Nuevas Consideraciones desde las canteras. Boletín del Museo Chileno de Arte Precolombino, 18(1), 125-137.
Ranquil_Norte	-69.5574	-36.739	Rivero, D. E. (2008). El poblamiento de la región central del territorio argentino durante la transición Pleistoceno-Holoceno, 12.000-9.000 aP. revista española de antropología americana, 38(2), 17-37.
Ibarra	-61.1429	-36.3589	Flegenheimer, N., & Bayón, C. (1996). Surface Fell’s cave stemmed points in the Argentine Pampas. Current Research in the Pleistocene, 13, 17-19.
Arroyo_Giménez	-57.623	-35.4779	Flegenheimer, N., Miotti, L., & Mazzia, N. (2013). Rethinking early objects and landscapes in the Southern Cone: Fishtail-point concentrations in the Pampas and northern Patagonia. Paleoamerican Odyssey, 359-376.
Lobos	-59.0777	-35.1822	Weitzel, C., Mazzia, N., & Flegenheimer, N. (2018). Assessing Fishtail points distribution in the southern Cone. Quaternary International, 473, 161-172.
Urupez	-55.2863	-34.8488	Nami, H. G., Florines, A., & Toscano, A. (2018). New Paleoindian finds, further Fell points data, and technological observations from Uruguay: Implications for the human peopling in southeastern South America.
Cerro_Los_Burros	-55.3255	-34.8129	Meneghin, H. (2011). Observaciones sobre algunos artefactos líticos discoidales registrados en el Uruguay. Orígenes, 10, 1-32.
Laguna_Blanca	-55.5278	-34.7907	Nami, H. G., Florines, A., & Toscano, A. (2018). New Paleoindian finds, further Fell points data, and technological observations from Uruguay: Implications for the human peopling in southeastern South America.
Solís_Chico	-55.7041	-34.7459	Nami, H. G., Florines, A., & Toscano, A. (2018). New Paleoindian finds, further Fell points data, and technological observations from Uruguay: Implications for the human peopling in southeastern South America.
Tapia	-55.7209	-34.665	Nami, H. G., Florines, A., & Toscano, A. (2018). New Paleoindian finds, further Fell points data, and technological observations from Uruguay: Implications for the human peopling in southeastern South America.
Solís_Grande	-55.4825	-34.6161	Suárez, R., & López, J. M. (2003). Archaeology of the Pleistocene–Holocene transition in Uruguay: an overview. Quaternary International, 109, 65-76.
Don_Torcuato,_Plaza	-58.6214	-34.5003	Nami, H. G. (2007). Research in the middle Negro river basin (Uruguay) and the paleoindian occupation of the southern cone. Current Anthropology, 48(1), 164-176.
Santa_Ines	-71.1413	-34.4869	Jackson, D. (2004). Hallazgo de una punta “cola de pescado” en Patagonia meridional. Magallania, 32, 221-223.
TaguaTagua_2	-71.1664	-34.4689	Núñez, L., J. Varela, R. Casamiquela, V. Schiappacasse, H. Niemeyer, and C. Villagrán 1994 Cuenca de Taguatagua en Chile: el ambien- te del Pleistoceno superior y ocupaciones humanas. Revista Chilena de Historia Natural 67:503–19.
Real_de_San_Carlos_Colonia	-57.8616	-34.4349	Bosch, A., Femenías, J., & Olivera, A. (1980). Dispersión de las puntas de proyectil líticas pisciformes en el Uruguay. In Proceedings of Tercer Congreso Nacional de Arqueología. Cuarto encuentro de Arqueología del Litoral (pp. 245-61).
Valizas	-53.8022	-34.3693	Nami, H. G., Florines, A., & Toscano, A. (2018). New Paleoindian finds, further Fell points data, and technological observations from Uruguay: Implications for the human peopling in southeastern South America.
Buena_Vista_Hill	-53.8022	-34.3693	Nami, H. G., Florines, A., & Toscano, A. (2018). New Paleoindian finds, further Fell points data, and technological observations from Uruguay: Implications for the human peopling in southeastern South America.
Arroyo_Vejigas	-55.9392	-34.3392	Nami, H. G., Florines, A., & Toscano, A. (2018). New Paleoindian finds, further Fell points data, and technological observations from Uruguay: Implications for the human peopling in southeastern South America.
Arenera_Ferrando	-58.2072	-34.1562	Nami, H. G. (2013). Archaelogy, paleoindian research and lithic technology in the Middle Negro River, Central Uruguay.
Canada_La_Pinta	-56.8282	-34.0414	Bosch, A., Femenías, J., & Olivera, A. (1980). Dispersión de las puntas de proyectil líticas pisciformes en el Uruguay. In Proceedings of Tercer Congreso Nacional de Arqueología. Cuarto encuentro de Arqueología del Litoral (pp. 245-61).
Paso_de_la_Arena	-56.1654	-34.0262	Nami, H. G., Florines, A., & Toscano, A. (2018). New Paleoindian finds, further Fell points data, and technological observations from Uruguay: Implications for the human peopling in southeastern South America.
Santa_Teresa	-53.5591	-34.0157	Bosch, A., Femenías, J., & Olivera, A. (1980). Dispersión de las puntas de proyectil líticas pisciformes en el Uruguay. In Proceedings of Tercer Congreso Nacional de Arqueología. Cuarto encuentro de Arqueología del Litoral (pp. 245-61).
Laguna_Negra	-53.7455	-34.0098	Nami, H. G., Florines, A., & Toscano, A. (2018). New Paleoindian finds, further Fell points data, and technological observations from Uruguay: Implications for the human peopling in southeastern South America.
Paso_de_la_Tranquera	-56.0806	-33.9545	Nami, H. G., Florines, A., & Toscano, A. (2018). New Paleoindian finds, further Fell points data, and technological observations from Uruguay: Implications for the human peopling in southeastern South America.
Arroyo_Pintos	-56.8505	-33.9111	Bosch, A., Femenías, J., & Olivera, A. (1980). Dispersión de las puntas de proyectil líticas pisciformes en el Uruguay. In Proceedings of Tercer Congreso Nacional de Arqueología. Cuarto encuentro de Arqueología del Litoral (pp. 245-61).
Paso_Sena	-58.095	-33.7334	Suárez, R., & López, J. M. (2003). Archaeology of the Pleistocene–Holocene transition in Uruguay: an overview. Quaternary International, 109, 65-76.
Paraje_Tejera	-56.5742	-33.3798	Nami, H. G. (2017). Silcrete as a valuable resource for stone tool manufacture and its use by Paleo-American hunter–gatherers in southeastern South America. Journal of Archaeological Science: Reports, 15, 539-560.
Paso_de_la_Cruz	-56.4943	-33.3772	Bosch, A., Femenías, J., & Olivera, A. (1980). Dispersión de las puntas de proyectil líticas pisciformes en el Uruguay. In Proceedings of Tercer Congreso Nacional de Arqueología. Cuarto encuentro de Arqueología del Litoral (pp. 245-61).
Laguna_Merín	-53.6461	-33.2325	Nami, H. G., Florines, A., & Toscano, A. (2018). New Paleoindian finds, further Fell points data, and technological observations from Uruguay: Implications for the human peopling in southeastern South America.
Ruta_17	-54.2259	-33.1818	Nami, H. G., Florines, A., & Toscano, A. (2018). New Paleoindian finds, further Fell points data, and technological observations from Uruguay: Implications for the human peopling in southeastern South America.
Paso_del_Puerto	-57.1781	-33.1484	Bosch, A., Femenías, J., & Olivera, A. (1980). Dispersión de las puntas de proyectil líticas pisciformes en el Uruguay. In Proceedings of Tercer Congreso Nacional de Arqueología. Cuarto encuentro de Arqueología del Litoral (pp. 245-61).
Navarro	-57.2444	-33.1185	Gascue, A., Baeza, J., & Bortolotto, N. (2013). Ocupaciones tempranas en el río Negro medio (Uruguay): Conjuntos artefactuales asociados a cola de pescado en el sitio navarro. Cuadernos del Instituto Nacional de Antropología y Pensamiento Latinoamericano–Series Especiales, 1(4).
Paso_Talavera	-57.3022	-33.105	Bosch, A., Femenías, J., & Olivera, A. (1980). Dispersión de las puntas de proyectil líticas pisciformes en el Uruguay. In Proceedings of Tercer Congreso Nacional de Arqueología. Cuarto encuentro de Arqueología del Litoral (pp. 245-61).
Río_Negro_Medio	-56.9641	-33.0072	Bosch, A., Femenías, J., & Olivera, A. (1980). Dispersión de las puntas de proyectil líticas pisciformes en el Uruguay. In Proceedings of Tercer Congreso Nacional de Arqueología. Cuarto encuentro de Arqueología del Litoral (pp. 245-61).
La_Crucesita	-69.0217	-33.0064	Politis, G. G. (1991). Fishtail projectile points in the Southern Cone of South America. In Clovis/Bonnichsen, Robson; Turnmire, Karen L..
Los_Pinos	-56.8536	-32.9466	Suárez, R., & López, J. M. (2003). Archaeology of the Pleistocene–Holocene transition in Uruguay: an overview. Quaternary International, 109, 65-76.
Estancia_La_Suiza_1	-65.1167	-32.9333	Laguens, A., Cattáneo, R., Pautassi, E., & Sario, G. (2009). Poblamiento humano temprano en las Sierras de San Luis: Estancia La Suiza. Las Sociedades de los paisajes áridos y semiáridos del centro oeste argentino, 41-60.
Baigorria	-56.8079	-32.8747	Bosch, A., Femenías, J., & Olivera, A. (1980). Dispersión de las puntas de proyectil líticas pisciformes en el Uruguay. In Proceedings of Tercer Congreso Nacional de Arqueología. Cuarto encuentro de Arqueología del Litoral (pp. 245-61).
Collares_Rincón_de_Bonete	-56.4463	-32.8667	Nami, H. G. (2009). Crystal quartz and Fishtail projectile points: Considerations on raw-material selection by Paleo South Americans. Current Research in the Pleistocene, 26, 9-12.
Boca_del_Tala	-56.3764	-32.8547	Nami, H. G. (2013). Archaelogy, paleoindian research and lithic technology in the Middle Negro River, Central Uruguay.
Minas_de_Callorda	-56.3764	-32.8547	Nami, H. G. (2013). Archaelogy, paleoindian research and lithic technology in the Middle Negro River, Central Uruguay.
Los_Molles	-56.6421	-32.8394	Nami, H. G. (2007). Research in the middle Negro river basin (Uruguay) and the paleoindian occupation of the southern cone. Current Anthropology, 48(1), 164-176.
El_Puente	-56.7488	-32.8128	Nami, H. G. (2013). Archaelogy, paleoindian research and lithic technology in the Middle Negro River, Central Uruguay.
Arroyo_Tres_Arboles	-56.7302	-32.7997	Nami, H. G. (2013). Archaelogy, paleoindian research and lithic technology in the Middle Negro River, Central Uruguay.
Lago_de_Rincon_de_Bonete	-55.8944	-32.7733	Bosch, A., Femenías, J., & Olivera, A. (1980). Dispersión de las puntas de proyectil líticas pisciformes en el Uruguay. In Proceedings of Tercer Congreso Nacional de Arqueología. Cuarto encuentro de Arqueología del Litoral (pp. 245-61).
Los_Espinillos	-55.8944	-32.7733	Nami, H. G. (2013). Archaelogy, paleoindian research and lithic technology in the Middle Negro River, Central Uruguay.
Paso_La_Catumbera	-53.3609	-32.7442	Nami, H. G. (2013). Archaelogy, paleoindian research and lithic technology in the Middle Negro River, Central Uruguay.
Arroyo_Carpintería	-55.8288	-32.6989	Nami, H. G. (2013). Archaelogy, paleoindian research and lithic technology in the Middle Negro River, Central Uruguay.
Arroyo_Cacique	-56.1919	-32.6984	Nami, H. G. (2007). Research in the middle Negro river basin (Uruguay) and the paleoindian occupation of the southern cone. Current Anthropology, 48(1), 164-176.
San_Gregorio_de_Polanco	-55.8664	-32.6912	Nami, H. G. (2013). Archaelogy, paleoindian research and lithic technology in the Middle Negro River, Central Uruguay.
Larrachea	-56.195	-32.6542	Nami, H. G., & Yataco Capcha, J. (2020). Further Data on Fell Points from the Southern Cone of South America. PaleoAmerica, 6(4), 379-386.
Laguna_Mirim	-52.9396	-32.6107	Bosch, A., Femenías, J., & Olivera, A. (1980). Dispersión de las puntas de proyectil líticas pisciformes en el Uruguay. In Proceedings of Tercer Congreso Nacional de Arqueología. Cuarto encuentro de Arqueología del Litoral (pp. 245-61).
Paso_Ramírez	-55.3944	-32.5171	Bosch, A., Femenías, J., & Olivera, A. (1980). Dispersión de las puntas de proyectil líticas pisciformes en el Uruguay. In Proceedings of Tercer Congreso Nacional de Arqueología. Cuarto encuentro de Arqueología del Litoral (pp. 245-61).
Tacuarembo	-55.3944	-32.5171	Bosch, A., Femenías, J., & Olivera, A. (1980). Dispersión de las puntas de proyectil líticas pisciformes en el Uruguay. In Proceedings of Tercer Congreso Nacional de Arqueología. Cuarto encuentro de Arqueología del Litoral (pp. 245-61).
Río_Tacuarembó	-55.3944	-32.5171	Bosch, A., Femenías, J., & Olivera, A. (1980). Dispersión de las puntas de proyectil líticas pisciformes en el Uruguay. In Proceedings of Tercer Congreso Nacional de Arqueología. Cuarto encuentro de Arqueología del Litoral (pp. 245-61).
Paso_Taborda	-54.2713	-32.4483	Nami, H. G. (2013). Archaelogy, paleoindian research and lithic technology in the Middle Negro River, Central Uruguay.
Laguna_Las_Veras	-55.3399	-32.4262	Bosch, A., Femenías, J., & Olivera, A. (1980). Dispersión de las puntas de proyectil líticas pisciformes en el Uruguay. In Proceedings of Tercer Congreso Nacional de Arqueología. Cuarto encuentro de Arqueología del Litoral (pp. 245-61).
Villa_del_Dique_Río_Tercero	-64.4518	-32.1656	Politis, G. G. (1991). Fishtail projectile points in the Southern Cone of South America. In Clovis/Bonnichsen, Robson; Turnmire, Karen L..
Paso_Centurion	-53.8287	-32.0752	Nami, H. G. (2013). Archaelogy, paleoindian research and lithic technology in the Middle Negro River, Central Uruguay.
Valiente	-71.1522	-32.0358	Méndez Melgar, C., Jackson Squella, D., Seguel, R., & Nuevo Delaunay, A. (2010). Early High-quality Lithic Procurement in the Semiarid North of Chile.
Cañada_de_Acegua	-54.1718	-31.889	Bosch, A., Femenías, J., & Olivera, A. (1980). Dispersión de las puntas de proyectil líticas pisciformes en el Uruguay. In Proceedings of Tercer Congreso Nacional de Arqueología. Cuarto encuentro de Arqueología del Litoral (pp. 245-61).
Paso_Blanco_4	-59.1085	-31.522	Castro, J. C., & Terranova, E. D. (2015). Indicadores Paleoindios en la Provincia de Entre Ríos, Argentina.
Arroyo_Boicuá	-57.9827	-31.4624	Suárez, R., & López, J. M. (2003). Archaeology of the Pleistocene–Holocene transition in Uruguay: an overview. Quaternary International, 109, 65-76.
Lago_San_Roque	-64.4633	-31.3952	Rivero, D., Heider, G., & Pastor, S. (2015). Identificación de una punta cola de pescado en las Sierras de Córdoba. Implicancias para el poblamiento del Centro de Argentina. Cuadernos del Instituto Nacional de Antropología y Pensamiento Latinoamericano, 24(1), 151-155.
Salto_Grande	-57.9185	-31.229	Bosch, A., Femenías, J., & Olivera, A. (1980). Dispersión de las puntas de proyectil líticas pisciformes en el Uruguay. In Proceedings of Tercer Congreso Nacional de Arqueología. Cuarto encuentro de Arqueología del Litoral (pp. 245-61).
Arroyo_Juan_Santos	-57.4999	-31.2087	Bosch, A., Femenías, J., & Olivera, A. (1980). Dispersión de las puntas de proyectil líticas pisciformes en el Uruguay. In Proceedings of Tercer Congreso Nacional de Arqueología. Cuarto encuentro de Arqueología del Litoral (pp. 245-61).
Characato	-64.5836	-31.1967	Rivero, D., Heider, G., & Pastor, S. (2015). Identificación de una punta cola de pescado en las Sierras de Córdoba. Implicancias para el poblamiento del Centro de Argentina. Cuadernos del Instituto Nacional de Antropología y Pensamiento Latinoamericano, 24(1), 151-155.
Arroyo_Molle_Quinteros	-57.7406	-31.1757	Nami, H. G. (2009). Crystal quartz and Fishtail projectile points: Considerations on raw-material selection by Paleo South Americans. Current Research in the Pleistocene, 26, 9-12.
Santa_Eloisa	-57.8676	-30.7238	Capeletti, L. (2011). Primer hallazgo de una punta de proyectil “cola de pescado” en la provincia de Entre Ríos. Revista del Museo de La Plata. Arqueología, 12, 86.
K-87_(Arroyo_del_Tigre)	-57.779	-30.5344	Suárez, R. (2017). The human colonization of the Southeast Plains of South America: Climatic conditions, technological innovations and the peopling of Uruguay and south of Brazil. Quaternary International, 431, 181-193.
Los Pinos	-57.6041	-30.2267	Suárez, R. (2004). Arqueología de los Primeros Americanos en Uruguay: Componentes Paleoindios de los Ríos Uruguay-Cuareim y asociación entre cazadores humanos y fauna pleistocénica en el sitio Pay Paso 1. In X Congreso Uruguayo de Arqueología: La Arqueología Uruguaya ante los desafíos del nuevo siglo (pp. 1-41). Asociación Uruguaya de Arqueología, Montevideo.
Laguna_Canosa	-57.6014	-30.2343	Suárez, R. (2015). Tecnología lítica y conjunto de artefactos utilizados durante el poblamiento temprano de Uruguay. Chungará (Arica), 47(1), 67-84.
Santa_Lucía_Monte_Caseros	-57.6484	-30.234	Nami, H. G. (2007). Research in the middle Negro river basin (Uruguay) and the paleoindian occupation of the southern cone. Current Anthropology, 48(1), 164-176.
Alegrete	-55.8027	-29.8341	Loponte, D., Okumura, M., & Carbonera, M. (2016). New records of fishtail projectile points from Brazil and its implications for its peopling. Journal of Lithic Studies, 3(1), 63-85.
Unespecified_Rio_Grande_do_Sul	-51.9863	-29.7744	Loponte, D., Okumura, M., & Carbonera, M. (2016). New records of fishtail projectile points from Brazil and its implications for its peopling. Journal of Lithic Studies, 3(1), 63-85.
Montenegro	-51.455	-29.679	Loponte, D., Okumura, M., & Carbonera, M. (2016). New records of fishtail projectile points from Brazil and its implications for its peopling. Journal of Lithic Studies, 3(1), 63-85.
RS_I_69	-56.93	-29.6133	Loponte, D., Okumura, M., & Carbonera, M. (2016). New records of fishtail projectile points from Brazil and its implications for its peopling. Journal of Lithic Studies, 3(1), 63-85.
Ivoti	-51.1584	-29.5946	Loponte, D., Okumura, M., & Carbonera, M. (2016). New records of fishtail projectile points from Brazil and its implications for its peopling. Journal of Lithic Studies, 3(1), 63-85.
RS_C_43	-51.7278	-29.5126	Loponte, D., Okumura, M., & Carbonera, M. (2016). New records of fishtail projectile points from Brazil and its implications for its peopling. Journal of Lithic Studies, 3(1), 63-85.
Nova_Petrópolis	-51.1122	-29.3753	Loponte, D., Okumura, M., & Carbonera, M. (2016). New records of fishtail projectile points from Brazil and its implications for its peopling. Journal of Lithic Studies, 3(1), 63-85.
Jaguaruna	-49.0215	-28.6033	Loponte, D., Okumura, M., & Carbonera, M. (2016). New records of fishtail projectile points from Brazil and its implications for its peopling. Journal of Lithic Studies, 3(1), 63-85.
Orleans_1	-49.3454	-28.3486	Loponte, D., Okumura, M., & Carbonera, M. (2016). New records of fishtail projectile points from Brazil and its implications for its peopling. Journal of Lithic Studies, 3(1), 63-85.
Itapiranga	-53.7276	-27.1695	Loponte, D., Okumura, M., & Carbonera, M. (2016). New records of fishtail projectile points from Brazil and its implications for its peopling. Journal of Lithic Studies, 3(1), 63-85.
Río_Iraní	-52.1038	-27.1635	Loponte, D., Okumura, M., & Carbonera, M. (2016). New records of fishtail projectile points from Brazil and its implications for its peopling. Journal of Lithic Studies, 3(1), 63-85.
Mondaí	-52.7705	-27.0743	Loponte, D., Okumura, M., & Carbonera, M. (2016). New records of fishtail projectile points from Brazil and its implications for its peopling. Journal of Lithic Studies, 3(1), 63-85.
El_Bolsón	-66.8207	-27.0737	Kulemeyer, J., Lupo, L., Madozzo Jaén, M., Cruz, A., Cuenya, P., Maloberti, M., ... & Korstanje, A. (2013). Desarrollo del paisaje Holoceno en la cuenca de El Bolsón: gente y ambiente en procesos de cambio y estabilidad. Diálogo andino, (41), 25-44.
Taió	-49.4406	-26.4533	Loponte, D., Okumura, M., & Carbonera, M. (2016). New records of fishtail projectile points from Brazil and its implications for its peopling. Journal of Lithic Studies, 3(1), 63-85.
Corupá	-49.2502	-26.4232	Loponte, D., Okumura, M., & Carbonera, M. (2016). New records of fishtail projectile points from Brazil and its implications for its peopling. Journal of Lithic Studies, 3(1), 63-85.
São_Francisco_do_Sul	-48.6179	-26.2518	Loponte, D., Okumura, M., & Carbonera, M. (2016). New records of fishtail projectile points from Brazil and its implications for its peopling. Journal of Lithic Studies, 3(1), 63-85.
Foz_do_Iguacú	-54.5398	-25.5237	Loponte, D., Okumura, M., & Carbonera, M. (2016). New records of fishtail projectile points from Brazil and its implications for its peopling. Journal of Lithic Studies, 3(1), 63-85.
Jusante	-53.3456	-25.5161	Loponte, D., Okumura, M., & Carbonera, M. (2016). New records of fishtail projectile points from Brazil and its implications for its peopling. Journal of Lithic Studies, 3(1), 63-85.
Antofalla	-67.6193	-25.5092	Grosjean, M., Núñez, L., & Cartajena, I. (2005). Palaeoindian occupation of the Atacama Desert, northern Chile. Journal of Quaternary Science: Published for the Quaternary Research Association, 20(7‐8), 643-653.
Curitiba	-49.0027	-25.4265	Loponte, D., Okumura, M., & Carbonera, M. (2016). New records of fishtail projectile points from Brazil and its implications for its peopling. Journal of Lithic Studies, 3(1), 63-85.
Piraquara	-48.4982	-25.351	Loponte, D., Okumura, M., & Carbonera, M. (2016). New records of fishtail projectile points from Brazil and its implications for its peopling. Journal of Lithic Studies, 3(1), 63-85.
PR_FI_124	-54.2878	-24.8566	Loponte, D., Okumura, M., & Carbonera, M. (2016). New records of fishtail projectile points from Brazil and its implications for its peopling. Journal of Lithic Studies, 3(1), 63-85.
Apiai	-48.685	-24.6966	Loponte, D., Okumura, M., & Carbonera, M. (2016). New records of fishtail projectile points from Brazil and its implications for its peopling. Journal of Lithic Studies, 3(1), 63-85.
Salar_de_Punta_Negra	-68.9233	-24.4714	Loyola, R., Núñez, L., Aschero, C., & Cartajena, I. (2017). TecnologÍa lítica del pleistoceno final y la colonización del salar de punta negra (24, 5º S), desierto de atacama. Estudios atacameños, (55), 5-34.
Cobres	-66.2639	-23.6499	Patané Aráoz, C. J. P. (2011). Hallazgo de una punta “cola de pescado” en el Noroeste Argentino (localidad de Cobres, departamento La Poma, provincia de Salta). Revista andina, (51), 195-223.
Río_Claro	-47.6514	-22.5197	Loponte, D., Okumura, M., & Carbonera, M. (2016). New records of fishtail projectile points from Brazil and its implications for its peopling. Journal of Lithic Studies, 3(1), 63-85.
Laguna_Taxara	-65.0849	-21.7948	Nami, H. G. (2013). Archaelogy, paleoindian research and lithic technology in the Middle Negro River, Central Uruguay.
Iepe	-50.0995	-21.6369	Loponte, D., Okumura, M., & Carbonera, M. (2016). New records of fishtail projectile points from Brazil and its implications for its peopling. Journal of Lithic Studies, 3(1), 63-85.
Jau	-48.2023	-21.5126	Loponte, D., Okumura, M., & Carbonera, M. (2016). New records of fishtail projectile points from Brazil and its implications for its peopling. Journal of Lithic Studies, 3(1), 63-85.
Abrigo_do_Santa_do_Riacho	-43.7272	-19.1284	Loponte, D., Okumura, M., & Carbonera, M. (2016). New records of fishtail projectile points from Brazil and its implications for its peopling. Journal of Lithic Studies, 3(1), 63-85.
Pucuncho	-72.6797	-15.3953	Rademaker, K., Hodgins, G., Moore, K., Zarrillo, S., Miller, C., Bromley, G. R., ... & Sandweiss, D. H. (2014). Paleoindian settlement of the high-altitude Peruvian Andes. Science, 346(6208), 466-469.
Goiás_State	-49.1848	-14.198	Loponte, D., Okumura, M., & Carbonera, M. (2016). New records of fishtail projectile points from Brazil and its implications for its peopling. Journal of Lithic Studies, 3(1), 63-85.
Jayguamachay	-74.3543	-13.3155	Loponte, D., Okumura, M., & Carbonera, M. (2016). New records of fishtail projectile points from Brazil and its implications for its peopling. Journal of Lithic Studies, 3(1), 63-85.
Poxoréu	-53.0803	-13.146	Loponte, D., Okumura, M., & Carbonera, M. (2016). New records of fishtail projectile points from Brazil and its implications for its peopling. Journal of Lithic Studies, 3(1), 63-85.
Nortelandia	-55.3559	-11.8316	Loponte, D., Okumura, M., & Carbonera, M. (2016). New records of fishtail projectile points from Brazil and its implications for its peopling. Journal of Lithic Studies, 3(1), 63-85.
Bahía_State	-40.1293	-11.204	Loponte, D., Okumura, M., & Carbonera, M. (2016). New records of fishtail projectile points from Brazil and its implications for its peopling. Journal of Lithic Studies, 3(1), 63-85.
La_Cumbre	-79.0295	-8.15561	Ossa, P. P. (1975). A Fluted “Fishtail” Projectile Point from La Cumbre, Moche Valley, Peru. Nawpa Pacha, 13(1), 97-98.
Quebrada_Santa_María	-79.181	-7.64183	Briceño, J. (1999). Quebrada Santa María: Las puntas en cola de pescado y la antigüedad del hombre en Sudamérica. Boletín de Arqueología PUCP, (3), 19-39.
PV23-130_(Quebrada_Santa_María)	-79.1633	-7.573	Briceño, J. (1999). Quebrada Santa María: Las puntas en cola de pescado y la antigüedad del hombre en Sudamérica. Boletín de Arqueología PUCP, (3), 19-39.
Je_1010	-79.42	-7.07222	Maggard, G. J. (2010). New evidence of fishtail occupation in northern Perú. Current Research in the Pleistocene, 27, 17-19.
Je_1002	-79.4069	-7.05889	Maggard, G. J. (2010). New evidence of fishtail occupation in northern Perú. Current Research in the Pleistocene, 27, 17-19.
Je_996	-79.3972	-7.05778	Maggard, G. J. (2010). New evidence of fishtail occupation in northern Perú. Current Research in the Pleistocene, 27, 17-19.
Je_979	-79.4036	-7.05556	Maggard, G. J. (2010). New evidence of fishtail occupation in northern Perú. Current Research in the Pleistocene, 27, 17-19.
Laguna_Negra	-79.4884	-5.06008	León Canales, E., Alcalde Gonzáles, J., Toledo Gutiérrez, C., Yataco Capcha, J., & Valenzuela Leyva, L. (2004). New possible paleoamerican fish-tail point finds at Laguna Negra, northern Peru. Current Research in the Pleistocene, 21, 11-13.
Piura_Alta	-80.3706	-4.62064	Chauchat, C., & Quiñones, J. Z. (1979). Una punta en cola de pescado procedente de la costa norte del Perú. Ñawpa Pacha, 17(1), 143-146.
Maués	-57.717	-3.38544	Loponte, D., Okumura, M., & Carbonera, M. (2016). New records of fishtail projectile points from Brazil and its implications for its peopling. Journal of Lithic Studies, 3(1), 63-85.
El_Inga	-78.55	-0.05	G. Nami, H., & Stanford, D. J. (2016). Dating the peopling of northwestern South America: An AMS date from El Inga site, highland Ecuador. PaleoAmerica, 2(1), 60-63.
La Palomita	-56.3126	-33.4324	Suárez, R., Vegh, J., & Astiazarán, J. (2018). Fishtail points, blades, and preforms and the Paleoamerican occupation of the Yí River (Uruguay): New evidence from La Palomita. PaleoAmerica, 4(1), 87-89.
