# Supplementary material for: Late Pleistocene South American megafaunal extinctions associated with rise of Fishtail points and human population
Source: Nat Commun. 2021 Apr 12;12:2175. doi: 10.1038/s41467-021-22506-4 (PMC8041891; doi:10.1038/s41467-021-22506-4)
Supplement: Supplementary file 7 — Supplementary Data 4 [file 41467_2021_22506_MOESM7_ESM.xls]

## Sheet: Hoja1
Supplementary Data 4. Geographical coordinates for South American megafaunal records.
Taxa	Genera	Latitude	Longitude	Relative_date	Location	Reference
Equus neogeus	Equus	-27.4	-64.25	Latest Pleistocene	La Banda	Prado, J. L., & Alberdi, M. T. (2017). Fossil Horses of South America. Phylogeny, Systemics and Ecology. Cham: Springer.
Equus neogeus	Equus	-38.5333	-62.0833	Latest Pleistocene	Chacra Santo Domingo	C. M. Deschamps. 2005. Late Cenozoic mammal bio-chronostratigraphy in southwestern Buenos Aires Province, Argentina. Ameghiniana 42(4):733-750
Equus neogeus	Equus	-39.0025	-61.5811	Latest Pleistocene	Playa del Barco	C. M. Deschamps and R. L. Tomassini. 2016. Late Cenozoic vertebrates from the Southern Pampean region: systematic and bio-chronostratigraphic update. In M. MartÃ­nez, D. Olivera (eds.), PalinologÃ­a del Meso-Cenozoico de Argentina - Volumen en homenaje a Mirta Elena Quattrocchio. PublicaciÃ³n ElectrÃ³nica de la AsociaciÃ³n PaleontolÃ³gica Argentina. 16(2):202-225
Equus neogeus	Equus	-38.7483	-60.6033	Latest Pleistocene	Rio Quequén Salado	M. T. Alberdi, A. N. Mengegaz, and J. L. Prado, E. P. Tonni. 1989. La Fauna Local QuequÃ©n Salado-Indio Rico (Pleistoceno tardÃ­o) de la provincia de Buenos Aires. Aspectos paleoambientales y bioestratigrÃ¡ficos. Ameghiniana 25(3):225-236
Equus neogeus	Equus	-38.83	-60.54	Latest Pleistocene	Cascada Paleolama	Prado JL, Alberdi MT, Di Martino VJ (2012) Équidos y Gomphotherios del Pleistoceno tardío de las localidades de “Cascada Paleolama” y “El Conglomerado”, Sudeste de la Provincia de Buenos Aires. Ameghiniana 49(4):623–641
Equus neogeus	Equus	-32.0833	-60.4833	Latest Pleistocene	South Eastern Entre Ríos	B.S. Ferrero, J.I. Noriega, and E. Brunetto, NN OtaÃ±o. 2017. Vertebrate continental assemblage from the Last Interglacial in southern South America (Entre RÃ­os, Argentina). Biostratigraphy and paleoenvironment. 466:89-99
Equus neogeus	Equus	-36.95	-60.37	Latest Pleistocene	Arroyo Tapalqué	Prado, J. L., & Alberdi, M. T. (2017). Fossil Horses of South America. Phylogeny, Systemics and Ecology. Cham: Springer.; Bargo M.S., A.N. Menegaz, and JL Prado, MC Salemme, CP Tambussi, EP Tonni. 1986. Mamiferos y Biostratigrafia. Una Nueva Fauna Loval de la Unidad Mamifero Lujanense (Pleistoceno Tardio) de la Provincia de Buenos Aires. Ameghiniana 23(3-4):229-232
Equus neogeus	Equus	-38.36	-60.24	Latest Pleistocene	Arroyo Seco 2	Prado, J. L., & Alberdi, M. T. (2017). Fossil Horses of South America. Phylogeny, Systemics and Ecology. Cham: Springer.
Equus neogeus	Equus	-38.11	-59.36	Latest Pleistocene	Zajón Seco	Prado JL, Sánchez B, Alberdi MT (2011) Ancient feed-ing ecology inferred from stable isotopic evidence from fossil horses in South America over the past 3 Ma. BMC Ecol 11:1–15
Equus neogeus	Equus	-34.56	-59.12	Latest Pleistocene	Lujan	Prado JL, Sánchez B, Alberdi MT (2011) Ancient feed-ing ecology inferred from stable isotopic evidence from fossil horses in South America over the past 3 Ma. BMC Ecol 11:1–15
Equus neogeus	Equus	-38.51	-58.73	Latest Pleistocene	Río Quequén Grande	Prado JL, Sánchez B, Alberdi MT (2011) Ancient feed-ing ecology inferred from stable isotopic evidence from fossil horses in South America over the past 3 Ma. BMC Ecol 11:1–15
Equus neogeus	Equus	-38.57	-58.7	Latest Pleistocene	Paso Otero	Prado JL, Sánchez B, Alberdi MT (2011) Ancient feed-ing ecology inferred from stable isotopic evidence from fossil horses in South America over the past 3 Ma. BMC Ecol 11:1–15
Equus neogeus	Equus	-38.29	-57.86	Latest Pleistocene	P. Hermengo	Prado JL, Sánchez B, Alberdi MT (2011) Ancient feed-ing ecology inferred from stable isotopic evidence from fossil horses in South America over the past 3 Ma. BMC Ecol 11:1–15
Equus neogeus	Equus	-34.0667	-57.125	Latest Pleistocene	Buenos Aires	E. P. Tonni, J. L. Prado, and AN Menegaz, MC Salemme. 1985. La Unidad Mamifero (Fauna) Lujanense. Proyeccion de la Estratigrafia Mamaliana al Cuaternario de la Region Pampeana. Ameghiniana 22(3-4):255-261
Equus neogeus	Equus	-33.2167	-53.35	Latest Pleistocene	Rio Grande do Sul	Pereira J. C. , R. P. Lopes, and L. Kerber. 2012. New remains of Late Pleistocene mammals from the ChuÃ­ Creek, Southern Brazil. Revista Brasileira De Paleontologia 15(2):228-239
Equus neogeus	Equus	-19.63	-43.89	Latest Pleistocene	Lapa da Escrivania 5	Prado, J. L., & Alberdi, M. T. (2017). Fossil Horses of South America. Phylogeny, Systemics and Ecology. Cham: Springer.
Equus neogeus	Equus	-9.01667	-42.7	Latest Pleistocene	Piaui	Guêrin, C. (1991). La faune de vertébrés du Pléistocène supérieur de l'aire archéologique de São Raimundo Nonato (Piauí, Brésil). Comptes rendus de l'Académie des sciences. Série 2, Mécanique, Physique, Chimie, Sciences de l'univers, Sciences de la Terre, 312(5), 567-572.
Equus neogeus	Equus	-5.66667	-37.8333	Latest Pleistocene	Rio Grande do Norte	Porpino K. O. , M. F. Santos, and L. P. Bergqvist. 2004. Registros de mamÃ­feros fÃ³sseis no Lajedo de Soledade, Apodi, Rio Grande do Norte, Brasil. Revista Brasileira de Paleontologia 7(3):349-358
Equus neogeus	Equus	-6.07168	-39.2162	Latest Pleistocene	Curimatás	Prado, J. L., & Alberdi, M. T. (2017). Fossil Horses of South America. Phylogeny, Systemics and Ecology. Cham: Springer.
Equus neogeus	Equus	-17.24	-44.4464	Latest Pleistocene	Lapa do Cavalo	Prado, J. L., & Alberdi, M. T. (2017). Fossil Horses of South America. Phylogeny, Systemics and Ecology. Cham: Springer.
Equus neogeus	Equus	-22.1375	-42.6053	Latest Pleistocene	Lapa da Lagoa do Sumidoro	Prado, J. L., & Alberdi, M. T. (2017). Fossil Horses of South America. Phylogeny, Systemics and Ecology. Cham: Springer.
Equus neogeus	Equus	-21.5748	-42.947	Latest Pleistocene	Lapa do Galinheiro	Prado, J. L., & Alberdi, M. T. (2017). Fossil Horses of South America. Phylogeny, Systemics and Ecology. Cham: Springer.
Equus neogeus	Equus	-20.0347	-44.1364	Latest Pleistocene	Grutas da Lagoa Santa	Prado, J. L., & Alberdi, M. T. (2017). Fossil Horses of South America. Phylogeny, Systemics and Ecology. Cham: Springer.
Equus neogeus	Equus	-19.9138	-47.0434	Latest Pleistocene	Aguas do Araxa	Prado, J. L., & Alberdi, M. T. (2017). Fossil Horses of South America. Phylogeny, Systemics and Ecology. Cham: Springer.
Equus neogeus	Equus	-3.5211	-39.5971	Latest Pleistocene	Itapipoca	Prado, J. L., & Alberdi, M. T. (2017). Fossil Horses of South America. Phylogeny, Systemics and Ecology. Cham: Springer.
Equus neogeus	Equus	-8.51446	-36.7116	Latest Pleistocene	Pequeira	Prado, J. L., & Alberdi, M. T. (2017). Fossil Horses of South America. Phylogeny, Systemics and Ecology. Cham: Springer.
Equus neogeus	Equus	-10.9698	-41.01	Latest Pleistocene	Toca dos Ossos	Prado, J. L., & Alberdi, M. T. (2017). Fossil Horses of South America. Phylogeny, Systemics and Ecology. Cham: Springer.
Equus neogeus	Equus	-10.9468	-41.0681	Latest Pleistocene	Ourolandia	Prado, J. L., & Alberdi, M. T. (2017). Fossil Horses of South America. Phylogeny, Systemics and Ecology. Cham: Springer.
Equus neogeus	Equus	-34.4451	-56.4184	Latest Pleistocene	Santa Lucía	Ubilla, M., Rinderknecht, A., Corona, A., & Perea, D. (2018). Mammals in last 30 to 7 ka interval (Late Pleistocene-Early Holocene) in southern Uruguay (Santa Lucía River Basin): last occurrences, climate, and biogeography. Journal of Mammalian Evolution, 25(2), 291-300.
Equus neogeus	Equus	-31.1545	-56.8769	Latest Pleistocene	Sopas Creeck, Arapey river	Prado, J. L., & Alberdi, M. T. (2017). Fossil Horses of South America. Phylogeny, Systemics and Ecology. Cham: Springer.; Ubilla M., D. Perea, and A. Rinderknecht, A. Corona. 2009. Pleistocene mammals from Uruguay: Biostratigraphic, biogeographic and environmental connotations. Quaternario do Rio Grande do Sul. Sociedade Brasileira de Paleontologia.
Equus neogeus	Equus	-30.939	-57.655	Latest Pleistocene	Arapey Grande creek	Prado, J. L., & Alberdi, M. T. (2017). Fossil Horses of South America. Phylogeny, Systemics and Ecology. Cham: Springer.
Equus neogeus	Equus	-30.2296	-57.1491	Latest Pleistocene	Cuareim (Pintado-Urumbeba)	Ubilla M., D. Perea, and A. Rinderknecht, A. Corona. 2009. Pleistocene mammals from Uruguay: Biostratigraphic, biogeographic and environmental connotations. Quaternario do Rio Grande do Sul. Sociedade Brasileira de Paleontologia.
Equus neogeus	Equus	-32.05	-56.1167	Latest Pleistocene	Malo Creeck	Ubilla M., D. Perea, and A. Rinderknecht, A. Corona. 2009. Pleistocene mammals from Uruguay: Biostratigraphic, biogeographic and environmental connotations. QuaternÃ¡rio do Rio Grande do Sul. Sociedade Brasileira de PaleontologÃ­a.
Equus neogeus	Equus	-32	-60.5	Latest Pleistocene	Arroyo Ensenada	Noriega, J. I., Carlini, A. A., & Tonni, E. P. (2004). Vertebrados del Pleistoceno tardío de la cuenca del Arroyo Ensenada (Departamento Diamante, provincia de Entre Ríos). Temas de la Biodiversidad del Litoral fluvial argentino. INSUGEO, Miscelánea, 12, 71-76.
Equus neogeus	Equus	-34.9133	-58.6953	Latest Pleistocene	Cantera "Nicolás Vignogna III"	Beilinson, E., Raigemborn, M. S., Rodriguez, S. G., Soibelzon, E., Gasparini, G. M., Calvo-Marcilese, L., ... & Soibelzon, L. H. (2019). A multi-proxy approach to paleoenvironmental changes in the southwestern Río de la Plata area (Argentina) during Late Pleistocene. Quaternary International, 512, 6-17.
Equus neogeus	Equus	-33.0129	-60.6307	Latest Pleistocene	Arroyo Saladillo	Irrazábal, M. L., & Rey, L. (2016). Nuevos registros de mamíferos fósiles en el arroyo Saladillo, Parque Regional Sur (Rosario, Santa Fe). Revista del Museo Argentino de Ciencias Naturales nueva serie, 17(2), 135-146.
Equus neogeus	Equus	-36.6318	-64.2865	Latest Pleistocene	Santa Rosa	Montalvo, C. I., Zarate, M. A., Bargo, M. S., & Mehl, A. (2013). Registro faunístico y paleoambientes del Cuaternario tardío, provincia de La Pampa, Argentina. Ameghiniana, 50(6), 554-570.
Hippidion saldiasi	Hippidion	-53.38	-68.68	Latest Pleistocene	Tres Arroyos 1	Borrero, L. A. (2003). Taphonomy of the Tres Arroyos 1 Rockshelter, Tierra del Fuego, Chile. Quaternary International, 109, 87-93.
Hippidion saldiasi	Hippidion	-52.0942	-69.7338	Latest Pleistocene	Pali Aike	Neves, W., Powell, J. F., Ozolins, E. G. (1999). Extra-continental morphological affinities of Palli Aike, southern Chile. Interciencia, 24, 258-263.
Hippidion saldiasi	Hippidion	-52.094	-69.733	Latest Pleistocene	Cueva del Puma	Martin, F. M., Prieto, A., San Román, M., Morello, F., Prevosti, F., Cárdenas, P., & Borrero, L. A. (2004). Late-Pleistocene Megafauna at Cueva del Puma, Pali-Aike Lava Field, Chile. Current Research in the Pleistocene, 21, 101-103.
Hippidion saldiasi	Hippidion	-52.09	-69.74	Latest Pleistocene	Cueva de los Chingues	Alberdi, M. T., & Prieto, A. L. F. R. E. D. O. (2000). Hippidion (Mammalia, Perissodactyla) de las cuevas de las provincias de Magallanes y Tierra del Fuego. In Anales del Instituto de la Patagonia, Serie Ciencias Humanas (Vol. 28, pp. 147-171).
Hippidion saldiasi	Hippidion	-52.07	-70	Latest Pleistocene	Cueva Fell	Alberdi, M. T., & Prieto, A. L. F. R. E. D. O. (2000). Hippidion (Mammalia, Perissodactyla) de las cuevas de las provincias de Magallanes y Tierra del Fuego. In Anales del Instituto de la Patagonia, Serie Ciencias Humanas (Vol. 28, pp. 147-171).
Hippidion saldiasi	Hippidion	-52.0667	-70.05	Latest Pleistocene	Cerro Sota	Alberdi, M. T., & Prieto, A. (2000). Hippidion (Mammalia, Perissodactyla) de las cuevas de las provincias de Magallanes y Tierra del Fuego. In Anales del Instituto de la Patagonia, Serie Ciencias Humanas (Vol. 28, pp. 147-171).
Hippidion saldiasi	Hippidion	-51.7478	-70.1744	Latest Pleistocene	Las Buitreras	L. A. Borrero and F. M. Martin. 2008. A reinterpretation of the Pleistocene human and faunal association at Las Buitreras Cave, Santa Cruz, Argentina. Quaternary Science Reviews 27:2509-2515
Hippidion saldiasi	Hippidion	-51.58	-72.55	Latest Pleistocene	Cueva de la Ventana	Alberdi, M. T., & Prieto, A. (2000). Hippidion (Mammalia, Perissodactyla) de las cuevas de las provincias de Magallanes y Tierra del Fuego. In Anales del Instituto de la Patagonia, Serie Ciencias Humanas (Vol. 28, pp. 147-171).
Hippidion saldiasi	Hippidion	-51.57	-72.6	Latest Pleistocene	Cueva del Medio	Metcalf, J. L., Turney, C., Barnett, R., Martin, F., Bray, S. C., Vilstrup, J. T., ... & De Nigris, M. (2016). Synergistic roles of climate warming and human occupation in Patagonian megafaunal extinctions during the Last Deglaciation. Science advances, 2(6), e1501682.
Hippidion saldiasi	Hippidion	-51.57	-72.62	Latest Pleistocene	Cueva del Milodón	Martin and Borrero 2017
Hippidion saldiasi	Hippidion	-51.56	-72.58	Latest Pleistocene	Cueva Escondida	Martin, F. M., & Borrero, L. A. (2017). Climate change, availability of territory, and Late Pleistocene human exploration of Ultima Esperanza, South Chile. Quaternary International, 428, 86-95.
Hippidion saldiasi	Hippidion	-51.56	-72.58	Latest Pleistocene	Cueva Nordenskjiold	Martin, F. M., & Borrero, L. A. (2017). Climate change, availability of territory, and Late Pleistocene human exploration of Ultima Esperanza, South Chile. Quaternary International, 428, 86-95.
Hippidion saldiasi	Hippidion	-51.54	-72.56	Latest Pleistocene	Cueva Lago Sofia 1 y 4	Alberdi, M. T., & Prieto, A. (2000). Hippidion (Mammalia, Perissodactyla) de las cuevas de las provincias de Magallanes y Tierra del Fuego. In Anales del Instituto de la Patagonia, Serie Ciencias Humanas (Vol. 28, pp. 147-171).
Hippidion saldiasi	Hippidion	-51.4	-72.5	Latest Pleistocene	Cueva Ventana	Alberdi, M. T., & Prieto, A. (2000). Hippidion (Mammalia, Perissodactyla) de las cuevas de las provincias de Magallanes y Tierra del Fuego. In Anales del Instituto de la Patagonia, Serie Ciencias Humanas (Vol. 28, pp. 147-171).
Hippidion saldiasi	Hippidion	-51.0514	-72.6	Latest Pleistocene	Chile	C. O. Schneider. 1935. Mamiferos fossiles de Chile. Revista Chileana de Historia Natural 39:297-304
Hippidion saldiasi	Hippidion	-48.98	-68.42	Latest Pleistocene	Cerro Bombero	Paunero, R. S., Rosales, G., Prado, J. L., & Alberdi, M. T. (2008). Cerro Bombero: registro de Hippidion saldiasi Roth, 1899 (Equidae, Perissodactyla) en el Holoceno temprano de Patagonia (Santa Cruz, Argentina). Estudios Geológicos, 64.
Hippidion saldiasi	Hippidion	-47.9	-67.87	Latest Pleistocene	Piedra Museo	Alberdi, M. T., Miotti, L., & Prado, J. L. (2001). Hippidion saldiasi Roth, 1899 (Equidae, Perissodactyla), at the Piedra Museo Site (Santa Cruz, Argentina): Its implication for the regional economy and environmental reconstruction. Journal of Archaeological Science, 28(4), 411-419.
Hippidion saldiasi	Hippidion	-47.8618	-72.0412	Latest Pleistocene	Alero Destacamento Guardaparques	Coni, J. F., Cassiodoro, G., Agnolin, A., & Goñi, R. (2020). Differential Distribution of Projectile Points in Southern Patagonia during the Early Holocene: Peopling Implications?. PaleoAmerica, 1-18.
Hippidion saldiasi	Hippidion	-46.2	-70	Latest Pleistocene	Los Toldos	Alberdi, M. T., Menegaz, A. N., & Prado, J. L. (1987). Formas terminales de Hippidion (Mammalia, Perissodactyla) de los yacimientos del Pleistoceno tardío-Holoceno de la Patagonia (Argentina y Chile).
Hippidion saldiasi	Hippidion	-23.2086	-68.4394	Latest Pleistocene	Betecsa 1	Alberdi, M. T., Prado, J. L., López, P., Labarca, R., & Martínez, I. (2007). Hippidion saldiasi Roth, 1899 (Mammalia, Perissodactyla) en el Pleistoceno tardío de Calama, norte de Chile. Revista chilena de historia natural, 80(2), 157-171.
Hippidion saldiasi	Hippidion	-23.3595	-68.231	Latest Pleistocene	Kamac Mayu (Calama)	Alberdi, M. T., Prado, J. L., López, P., Labarca, R., & Martínez, I. (2007). Hippidion saldiasi Roth, 1899 (Mammalia, Perissodactyla) en el Pleistoceno tardío de Calama, norte de Chile. Revista chilena de historia natural, 80(2), 157-171.
Lama gracilis	Lama gracilis	-53.383	-68.7833	Latest Pleistocene	Tres Arroyos 1	Weinstock, J., Shapiro, B., Prieto, A., Marín, J. C., Gonzalez, B. A., Gilbert, M. T. P., & Willerslev, E. (2009). The Late Pleistocene distribution of vicuñas (Vicugna vicugna) and the “extinction” of the gracile llama (“Lama gracilis”): New molecular data. Quaternary Science Reviews, 28(15-16), 1369-1373.
Lama gracilis	Lama gracilis	-51.6167	-72.4859	Latest Pleistocene	Ultima Esperanza	Metcalf, J. L., Turney, C., Barnett, R., Martin, F., Bray, S. C., Vilstrup, J. T., ... & De Nigris, M. (2016). Synergistic roles of climate warming and human occupation in Patagonian megafaunal extinctions during the Last Deglaciation. Science advances, 2(6), e1501682.
Lama gracilis	Lama gracilis	-51.5833	-72.633	Latest Pleistocene	Cueva del Medio	Cajal, J., Tonni, E. P., & Tartarini, V. (2010). The extinction of some South American camelids: the case of Lama (Vicugna) gracilis. Mastozoología Neotropical, 17(1), 129-134.
Lama gracilis	Lama gracilis	-51.5406	-72.5869	Latest Pleistocene	Cueva Lago Sofia 4	Borrero, L. A., Martin, F., & Prieto Iglesias, A. (1997). La cueva Lago Sofía 4, Ultima Esperanza, Chile: una madriguera de felino del Pleistoceno tardío. In Anales del Instituto de la Patagonia.
Lama gracilis	Lama gracilis	-48.576	-68.9125	Latest Pleistocene	Casa del Minero 1	Paunero, R., Albertengo, P., Cueto, M., Dávila, A., Frank, A., Olivera, A., & Piva, C. (2001). Sitio Casa del Minero 1, localidad arqueológica La María: nuevas evidencias sobre ocupación humana pleistocénica en Santa Cruz. In XIV Congreso Nacional de Arqueología Argentina.
Lama gracilis	Lama gracilis	-48.5167	-68.75	Latest Pleistocene	El Ceibo	Cajal, J., Tonni, E. P., & Tartarini, V. (2010). The extinction of some South American camelids: the case of Lama (Vicugna) gracilis. Mastozoología Neotropical, 17(1), 129-134.
Lama gracilis	Lama gracilis	-48.4575	-68.872	Latest Pleistocene	Cueva Túnel	Paunero, R., Davis, C. V., Rindel, D., & Tessone, A. (2017). La fauna pleistocénica: evidencias zooarqueológicas en la Meseta Central de Santa Cruz, los Sitios de La María. Magallania (Punta Arenas), 45(2), 181-198.
Lama gracilis	Lama gracilis	-47.895	-67.8678	Latest Pleistocene	Piedra Museo	Cajal, J., Tonni, E. P., & Tartarini, V. (2010). The extinction of some South American camelids: the case of Lama (Vicugna) gracilis. Mastozoología Neotropical, 17(1), 129-134.
Lama gracilis	Lama gracilis	-47.3666	-68.9666	Latest Pleistocene	Los Toldos	Weinstock, J., Shapiro, B., Prieto, A., Marín, J. C., Gonzalez, B. A., Gilbert, M. T. P., & Willerslev, E. (2009). The Late Pleistocene distribution of vicuñas (Vicugna vicugna) and the “extinction” of the gracile llama (“Lama gracilis”): New molecular data. Quaternary Science Reviews, 28(15-16), 1369-1373.
Lama gracilis	Lama gracilis	-38.4887	-61.7849	Latest Pleistocene	Bajo San José	Deschamps C. M. and A. M. Borromei. 1992. La fauna de vertebrados pleistocÃ©nicos del Bajo San JosÃ© (provincia de Buenos Aires, Argentina). Aspectos paleoambientales. Ameghiniana 29(2):177-183
Lama gracilis	Lama gracilis	-38.43	-58.22	Latest Pleistocene	Centinela del Mar	Weinstock, J., Shapiro, B., Prieto, A., Marín, J. C., Gonzalez, B. A., Gilbert, M. T. P., & Willerslev, E. (2009). The Late Pleistocene distribution of vicuñas (Vicugna vicugna) and the “extinction” of the gracile llama (“Lama gracilis”): New molecular data. Quaternary Science Reviews, 28(15-16), 1369-1373.
Lama gracilis	Lama gracilis	-38.1986	-59.1157	Latest Pleistocene	Paso Otero	Weinstock, J., Shapiro, B., Prieto, A., Marín, J. C., Gonzalez, B. A., Gilbert, M. T. P., & Willerslev, E. (2009). The Late Pleistocene distribution of vicuñas (Vicugna vicugna) and the “extinction” of the gracile llama (“Lama gracilis”): New molecular data. Quaternary Science Reviews, 28(15-16), 1369-1373.
Lama gracilis	Lama gracilis	-35.5227	-58.1242	Latest Pleistocene	Laguna Vitel	Weinstock, J., Shapiro, B., Prieto, A., Marín, J. C., Gonzalez, B. A., Gilbert, M. T. P., & Willerslev, E. (2009). The Late Pleistocene distribution of vicuñas (Vicugna vicugna) and the “extinction” of the gracile llama (“Lama gracilis”): New molecular data. Quaternary Science Reviews, 28(15-16), 1369-1373.
Lama gracilis	Lama gracilis	-34.547	-59.14	Latest Pleistocene	Luján	Weinstock, J., Shapiro, B., Prieto, A., Marín, J. C., Gonzalez, B. A., Gilbert, M. T. P., & Willerslev, E. (2009). The Late Pleistocene distribution of vicuñas (Vicugna vicugna) and the “extinction” of the gracile llama (“Lama gracilis”): New molecular data. Quaternary Science Reviews, 28(15-16), 1369-1373.
Lama gracilis	Lama gracilis	-34.4451	-56.4184	Latest Pleistocene	Río Santa Lucía	Ubilla, M., Rinderknecht, A., Corona, A., & Perea, D. (2018). Mammals in last 30 to 7 ka interval (Late Pleistocene-Early Holocene) in southern Uruguay (Santa Lucía River Basin): last occurrences, climate, and biogeography. Journal of Mammalian Evolution, 25(2), 291-300.
Lama gracilis	Lama gracilis	-32.616	-69.15	Latest Pleistocene	Agua de la Cueva	Gil, A. F., Neme, G. A., Otaola, C., & García, A. (2011). Registro arqueofaunístico en los andes meridionales entre 11,000 y 5000 años AP: evidencias en Agua de la Cueva-sector sur (Mendoza, Argentina). Latin American Antiquity, 595-617.
Lama gracilis	Lama gracilis	-30.83	-64.4214	Latest Pleistocene	Sierra Chica	Weinstock, J., Shapiro, B., Prieto, A., Marín, J. C., Gonzalez, B. A., Gilbert, M. T. P., & Willerslev, E. (2009). The Late Pleistocene distribution of vicuñas (Vicugna vicugna) and the “extinction” of the gracile llama (“Lama gracilis”): New molecular data. Quaternary Science Reviews, 28(15-16), 1369-1373.
Lama gracilis1	Lama gracilis	-23.3595	-68.231	Latest Pleistocene	Kamac Mayu	Cartajena, I., López, P., & Martínez, I. (2010). New camelid (Artiodactyla: Camelidae) record from the late Pleistocene of Calama (Second Region, Chile): A morphological and morphometric discussion. Revista Mexicana de Ciencias Geológicas, 27(2), 197-212.
Lama gracilis	Lama gracilis	-32	-60.5	Latest Pleistocene	Arroyo Ensenada	Noriega, J. I., Carlini, A. A., & Tonni, E. P. (2004). Vertebrados del Pleistoceno tardío de la cuenca del Arroyo Ensenada (Departamento Diamante, provincia de Entre Ríos). Temas de la Biodiversidad del Litoral fluvial argentino. INSUGEO, Miscelánea, 12, 71-76.
Megatherium americanum	Megatherium	-40.3046	-63.8856	Latest Pleistocene	Las Chacras	Buckley, M., Fariña, R. A., Lawless, C., Tambusso, P. S., Varela, L., Carlini, A. A., ... & Martinez, J. G. (2015). Collagen sequence analysis of the extinct giant ground sloths Lestodon and Megatherium. PLoS One, 10(11), e0139611.
Megatherium americanum	Megatherium	-38.4833	-61.8	Latest Pleistocene	Bajo San Jose	Deschamps C. M. & A. M. Borromei. 1992. La fauna de vertebrados pleistocinicos del Bajo San Jose (provincia de Buenos Aires, Argentina). Aspectos paleoambientales. Ameghiniana 29(2):177-183
Megatherium americanum	Megatherium	-38.58	-60.76	Latest Pleistocene	Río Salado	Prado, J.L., Martinez-Maza, C. and Alberdi, M.T. 2015. Megafauna extinction in South America: a new chronology for the Argentine Pampas. Palaeogeogr. Palaeoclim. Palaeoecol., 425: 41–49.
Megatherium americanum	Megatherium	-38.31	-60.2	Latest Pleistocene	Arroyo Seco 2	Steele, J. and Politis, G. 2009. AMS 14C dating of early human occupation of southern South America. J. Archaeol. Sci., 36: 419–429.
Megatherium americanum	Megatherium	-38.08	-59.02	Latest Pleistocene	Paso Otero 5	Martínez, G., Gutiérrez, M. A., & Tonni, E. P. (2013). Paleoenvironments and faunal extinctions: Analysis of the archaeological assemblages at the Paso Otero locality (Argentina) during the Late Pleistocene–Early Holocene. Quaternary International, 299, 53-63.
Megatherium americanum	Megatherium	-38	-59	Latest Pleistocene	Campo de Arce Río Quequén Chico	Tonni, E. P., Huarte, R. A., Carbonari, J. E., & Figini, A. J. (2003). New radiocarbon chronology for the Guerrero Member of the Luján Formation (Buenos Aires, Argentina): palaeoclimatic significance. Quaternary International, 109, 45-48.
Megatherium americanum	Megatherium	-37	-60.3847	Latest Pleistocene	Campo Laborde	Politis, G. G. & P. G. Messineo. 2008. The Campo Laborde site: New evidence for the Holocene survival of Pleistocene megafauna in the Argentine Pampas. Quaternary International 191(1):98-114
Megatherium americanum	Megatherium	-34.9133	-58.6953	Latest Pleistocene	Cantera "Nicolás Vignogna III"	Beilinson, E., Raigemborn, M. S., Rodriguez, S. G., Soibelzon, E., Gasparini, G. M., Calvo-Marcilese, L., ... & Soibelzon, L. H. (2019). A multi-proxy approach to paleoenvironmental changes in the southwestern Río de la Plata area (Argentina) during Late Pleistocene. Quaternary International, 512, 6-17.
Megatherium americanum	Megatherium	-32.05	-56.1167	Latest Pleistocene	Malo Creeck	Ubilla M., D. Perea, and A. Rinderknecht, A. Corona. 2009. Pleistocene mammals from Uruguay: Biostratigraphic, biogeographic and environmental connotations. QuaternÃ¡rio do Rio Grande do Sul. Sociedade Brasileira de PaleontologÃ­a.
Megatherium americanum	Megatherium	-32	-60.5	Latest Pleistocene	Arroyo Ensenada	Noriega, J. I., Carlini, A. A., & Tonni, E. P. (2004). Vertebrados del Pleistoceno tardío de la cuenca del Arroyo Ensenada (Departamento Diamante, provincia de Entre Ríos). Temas de la Biodiversidad del Litoral fluvial argentino. INSUGEO, Miscelánea, 12, 71-76.
Megatherium americanum	Megatherium	-30.5	-57.58	Latest Pleistocene	Sopas e Dolores formation (Uruguay)	Suárez R & López JM, 2003. Archaeology of the Pleistocene-Holocene transition in Uruguay: an overview. Quaternary International, 109: 65-76.
Megatherium americanum	Megatherium	-29.67	-57.83	Latest Pleistocene	Arroio Touro Passo (RS, Brazil)	Suárez R & López JM, 2003. Archaeology of the Pleistocene-Holocene transition in Uruguay: an overview. Quaternary International, 109: 65-76.
Megatherium americanum	Megatherium	-36.73	-60.18	Latest Pleistocene	Arroyo Tapalqué	Bargo, M. S., Menegaz, A. M., Prado, J. L., Salemne, M. C., Tambussi, C. P., & Tonni, E. P. (1986). Mamíferos y bioestratigrafía. Una nueva fauna local de la Unidad Mamífero Lujanense (Pleistoceno tardío) de la provincia de Buenos Aires. Ameghiniana, 23(3-4), 229-232.
Megatherium americanum	Megatherium	-36.6318	-64.2865	Latest Pleistocene	Santa Rosa	Montalvo, C. I., Zarate, M. A., Bargo, M. S., & Mehl, A. (2013). Registro faunístico y paleoambientes del Cuaternario tardío, provincia de La Pampa, Argentina. Ameghiniana, 50(6), 554-570.
Megatherium americanum	Megatherium	-33.0129	-60.6307	Latest Pleistocene	Arroyo Saladillo	Irrazábal, M. L., & Rey, L. (2016). Nuevos registros de mamíferos fósiles en el arroyo Saladillo, Parque Regional Sur (Rosario, Santa Fe). Revista del Museo Argentino de Ciencias Naturales nueva serie, 17(2), 135-146.
Doedicurus clavicaudatus	Doedicurus	-38.4833	-61.8	Latest Pleistocene	Bajo San Jose	Deschamps C. M. and A. M. Borromei. 1992. La fauna de vertebrados pleistocenicos del Bajo San Jose (provincia de Buenos Aires, Argentina). Aspectos paleoambientales. Ameghiniana 29(2):177-183
Doedicurus clavicaudatus	Doedicurus	-37	-60.3847	Latest Pleistocene	Campo Laborde	Politis, G. G. & P. G. Messineo. 2008. The Campo Laborde site: New evidence for the Holocene survival of Pleistocene megafauna in the Argentine Pampas. Quaternary International 191(1):98-114
Doedicurus clavicaudatus	Doedicurus	-37	-61	Latest Pleistocene	La Moderna	Politis, G. G. & P. G. Messineo. 2008. The Campo Laborde site: New evidence for the Holocene survival of Pleistocene megafauna in the Argentine Pampas. Quaternary International 191(1):98-114; Politis G. G. & M.C. Salemme. 1990. Pre-Hispanic mammal exploitation and hunting strategies in the eastern Pampa subregion of Argentina. In L. B. Davis and B. O. K. Reeves (eds.), Hunters of the Recent Past
Doedicurus clavicaudatus	Doedicurus	-34.9133	-58.6953	Latest Pleistocene	Cantera "Nicolás Vignogna III"	Soibelzon, L. H., Zamorano, M., Scillato, G. J., Piazza, D., Rodríguez, S., Soibelzon, E., ... & Beilinson, E. (2012). Un Glyptodontidae de gran tamaño en el Holoceno temprano de la región Pampeana, Argentina. Rev. bras. paleontol. 15(1):105-112.
Doedicurus clavicaudatus	Doedicurus	-32	-60.5	Latest Pleistocene	Arroyo Ensenada	Noriega, J. I., Carlini, A. A., & Tonni, E. P. (2004). Vertebrados del Pleistoceno tardío de la cuenca del Arroyo Ensenada (Departamento Diamante, provincia de Entre Ríos). Temas de la Biodiversidad del Litoral fluvial argentino. INSUGEO, Miscelánea, 12, 71-76.
Doedicurus clavicaudatus	Doedicurus	-34.6156	-56.0492	Latest Pleistocene	Arroyo del Vizcaíno	Farina, R. A., Tambusso, P. S., Varela, L., Czerwonogora, A., Di Giacomo, M., Musso, M., ... & Gascue, A. (2014). Arroyo del Vizcaíno, Uruguay: a fossil-rich 30-ka-old megafaunal locality with cut-marked bones. Proceedings of the Royal Society B: Biological Sciences, 281(1774), 20132211.
Doedicurus clavicaudatus	Doedicurus	-38.1994	-59.1143	Latest Pleistocene	Paso Otero	Prado JL, Menegaz AN, Tonni EP, Salemme MC (2013) Los mamíferos de la fauna local Paso Otero (Pleistoceno tardío), provincia de Buenos Aires. Aspectos paleoambientales y bioestratigráficos. Ameghiniana 24:217-233.; Martínez, G., Gutiérrez, M. A., & Tonni, E. P. (2013). Paleoenvironments and faunal extinctions: Analysis of the archaeological assemblages at the Paso Otero locality (Argentina) durin…
Doedicurus clavicaudatus	Doedicurus	-36.73	-60.18	Latest Pleistocene	Arroyo Tapalqué	Bargo, M. S., Menegaz, A. M., Prado, J. L., Salemne, M. C., Tambussi, C. P., & Tonni, E. P. (1986). Mamíferos y bioestratigrafía. Una nueva fauna local de la Unidad Mamífero Lujanense (Pleistoceno tardío) de la provincia de Buenos Aires. Ameghiniana, 23(3-4), 229-232.
Doedicurus clavicaudatus	Doedicurus	-34.598	-59.19	Latest Pleistocene	Luján	Tonni, E. P., Prado, J. L., Menegaz, A. N., & Salemme, M. C. (1985). La unidad mamifero (fauna) Lujanense. Proyección de la estratigrafia mamaliana al cuaternarion de la region Pampeana. Ameghiniana, 22(3-4), 255-261.
Doedicurus clavicaudatus	Doedicurus	-35.7502	-58.7623	Latest Pleistocene	La Chumbiada/Estancia Los Cerrillos	Scanferla A, Bonini R, Pomi L, Fucks E, Molinari A (2013) New Late Pleistocene megafaunal assemblage with well supported chronology from the Pampas of southern South America. Quat Int 305:97-103.; Fucks E, Pisano F, Carbonari J, Huarte R (2012) Aspectos geomorfológicos del sector medio e inferior de la Pampa Deprimida, provincia de Buenos Aires. Rev Soc Geol España 25:107-118.
Doedicurus clavicaudatus	Doedicurus	-36.6318	-64.2865	Latest Pleistocene	Santa Rosa	Montalvo, C. I., Zarate, M. A., Bargo, M. S., & Mehl, A. (2013). Registro faunístico y paleoambientes del Cuaternario tardío, provincia de La Pampa, Argentina. Ameghiniana, 50(6), 554-570.
Doedicurus clavicaudatus	Doedicurus	-33.0129	-60.6307	Latest Pleistocene	Arroyo Saladillo	Irrazábal, M. L., & Rey, L. (2016). Nuevos registros de mamíferos fósiles en el arroyo Saladillo, Parque Regional Sur (Rosario, Santa Fe). Revista del Museo Argentino de Ciencias Naturales nueva serie, 17(2), 135-146.
Doedicurus clavicaudatus	Doedicurus	-34.8567	-56.2408	Latest Pleistocene	Fauna Local La Paz	Ubilla M, Perea D, Rinderknecht A, Corona A (2009) Pleistocene mammals from Uruguay: biostratigraphic, biogeographic and environmental connotations. In Ribeiro AM, Bauermann SG Scherer (eds) Quaternário do Rio Grande do Sul. Sociedade Brasileira de Paleontologia, Porto Alegre, pp. 217-230.
Doedicurus clavicaudatus	Doedicurus	-39.0017	-61.5803	Latest Pleistocene	Playa del Barco	Deschamps C. M. and R. L. Tomassini. 2016. Late Cenozoic vertebrates from the Southern Pampean region: systematic and bio-chronostratigraphic update. In M. MartÃ­nez, D. Olivera (eds.), PalinologÃ­a del Meso-Cenozoico de Argentina - Volumen en homenaje a Mirta Elena Quattrocchio. PublicaciÃ³n ElectrÃ³nica de la AsociaciÃ³n PaleontolÃ³gica Argentina. 16(2):202-225
Mylodon darwinii	Mylodon	-52.0942	-69.7338	Latest Pleistocene	Pali Aike	Labarca, R. 2015. La meso y megafauna terrestre extinta del Pleistoceno de Chile. Publicación Ocas. Mus. Nac. Hist. Nat. Chile 63: 401-465.; Alberdi, M. T., Menegaz, A. N., & Prado, J. L. (1987). Formas terminales de Hippidion (Mammalia, Perissodactyla) de los yacimientos del Pleistoceno tardío-Holoceno de la Patagonia (Argentina y Chile). Estudios Geol. 43: 107-115; Borrero, L. A. (2009). The e…
Mylodon darwini	Mylodon	-52.094	-69.733	Latest Pleistocene	Cueva del Puma	Labarca, R. 2015. La meso y megafauna terrestre extinta del Pleistoceno de Chile. Publicación Ocas. Mus. Nac. Hist. Nat. Chile 63: 401-465.; Borrero, L. A. (2009). The elusive evidence: the archeological record of the South American extinct megafauna. In American megafaunal extinctions at the end of the Pleistocene (pp. 145-168). Springer, Dordrecht.
Mylodon darwinii	Mylodon	-52.0936	-69.7419	Latest Pleistocene	Cueva de Los Chingues	Labarca, R. 2015. La meso y megafauna terrestre extinta del Pleistoceno de Chile. Publicación Ocas. Mus. Nac. Hist. Nat. Chile 63: 401-465.; Borrero, L. A. (2009). The elusive evidence: the archeological record of the South American extinct megafauna. In American megafaunal extinctions at the end of the Pleistocene (pp. 145-168). Springer, Dordrecht.
Mylodon darwinii	Mylodon	-52.0667	-70.05	Latest Pleistocene	Cerro Soto	Alberdi, M. T., Menegaz, A. N., & Prado, J. L. (1987). Formas terminales de Hippidion (Mammalia, Perissodactyla) de los yacimientos del Pleistoceno tardío-Holoceno de la Patagonia (Argentina y Chile). Estudios Geol. 43: 107-115; Borrero, L. A. (2009). The elusive evidence: the archeological record of the South American extinct megafauna. In American megafaunal extinctions at the end of the Pleist…
Mylodon darwinii	Mylodon	-52.0667	-70	Latest Pleistocene	Tres Arroyos 1	Labarca, R. 2015. La meso y megafauna terrestre extinta del Pleistoceno de Chile. Publicación Ocas. Mus. Nac. Hist. Nat. Chile 63: 401-465.; Borrero, L. A. (2009). The elusive evidence: the archeological record of the South American extinct megafauna. In American megafaunal extinctions at the end of the Pleistocene (pp. 145-168). Springer, Dordrecht.
Mylodon darwinii	Mylodon	-52.0298	-69.9846	Latest Pleistocene	Cueva Fell	Labarca, R. 2015. La meso y megafauna terrestre extinta del Pleistoceno de Chile. Publicación Ocas. Mus. Nac. Hist. Nat. Chile 63: 401-465.; Alberdi, M. T., Menegaz, A. N., & Prado, J. L. (1987). Formas terminales de Hippidion (Mammalia, Perissodactyla) de los yacimientos del Pleistoceno tardío-Holoceno de la Patagonia (Argentina y Chile). Estudios Geol. 43: 107-115; Borrero, L. A. (2009). The e…
Mylodon darwinii	Mylodon	-51.7478	-70.1744	Latest Pleistocene	Las Buitreras	Alberdi, M. T., Menegaz, A. N., & Prado, J. L. (1987). Formas terminales de Hippidion (Mammalia, Perissodactyla) de los yacimientos del Pleistoceno tardío-Holoceno de la Patagonia (Argentina y Chile). Estudios Geol. 43: 107-115; Borrero, L. A. (2009). The elusive evidence: the archeological record of the South American extinct megafauna. In American megafaunal extinctions at the end of the Pleist…
Mylodon darwinii	Mylodon	-51.5998	-72.6523	Latest Pleistocene	Pozo consuelo	Labarca, R. 2015. La meso y megafauna terrestre extinta del Pleistoceno de Chile. Publicación Ocas. Mus. Nac. Hist. Nat. Chile 63: 401-465.
Mylodon darwinii	Mylodon	-51.5833	-72.633	Latest Pleistocene	Cueva del Medio	Labarca, R. 2015. La meso y megafauna terrestre extinta del Pleistoceno de Chile. Publicación Ocas. Mus. Nac. Hist. Nat. Chile 63: 401-465.
Mylodon darwinii	Mylodon	-51.5733	-72.586	Latest Pleistocene	Cueva Chica	Labarca, R. 2015. La meso y megafauna terrestre extinta del Pleistoceno de Chile. Publicación Ocas. Mus. Nac. Hist. Nat. Chile 63: 401-465.
Mylodon darwinii	Mylodon	-51.565	-72.6203	Latest Pleistocene	Cueva del Milodon	Labarca, R. 2015. La meso y megafauna terrestre extinta del Pleistoceno de Chile. Publicación Ocas. Mus. Nac. Hist. Nat. Chile 63: 401-465.; Alberdi, M. T., Menegaz, A. N., & Prado, J. L. (1987). Formas terminales de Hippidion (Mammalia, Perissodactyla) de los yacimientos del Pleistoceno tardío-Holoceno de la Patagonia (Argentina y Chile). Estudios Geol. 43: 107-115; Borrero, L. A. (2009). The e…
Mylodon darwinii	Mylodon	-51.5406	-72.5869	Latest Pleistocene	Cueva Lago Sofia 1	Labarca, R. 2015. La meso y megafauna terrestre extinta del Pleistoceno de Chile. Publicación Ocas. Mus. Nac. Hist. Nat. Chile 63: 401-465.; Borrero, L. A. (2009). The elusive evidence: the archeological record of the South American extinct megafauna. In American megafaunal extinctions at the end of the Pleistocene (pp. 145-168). Springer, Dordrecht.
Mylodon darwinii	Mylodon	-51.4	-72.6	Latest Pleistocene	Dos Herraduras	Labarca, R. 2015. La meso y megafauna terrestre extinta del Pleistoceno de Chile. Publicación Ocas. Mus. Nac. Hist. Nat. Chile 63: 401-465.
Mylodon darwinii	Mylodon	-47.895	-67.8678	Latest Pleistocene	Piedra Museo	Miotti L, Vazquez M, Hermo D (1999) Piedra Museo. Un Yamnagoo Pleistocénico de los colonizadores de la meseta de Santa Cruz. El estudio de la arqueofauna. Soplando en el Viento, Neuquén-Buenos Aires, pp 113–136; Borrero, L. A. (2009). The elusive evidence: the archeological record of the South American extinct megafauna. In American megafaunal extinctions at the end of the Pleistocene (pp. 145-16…
Mylodon darwinii	Mylodon	-47.8618	-72.0412	Latest Pleistocene	Alero Destacamento Guardaparques	Coni, J. F., Cassiodoro, G., Agnolin, A., & Goñi, R. (2020). Differential Distribution of Projectile Points in Southern Patagonia during the Early Holocene: Peopling Implications?. PaleoAmerica, 1-18.
Mylodon darwinii	Mylodon	-45.3634	-71.5962	Latest Pleistocene	Las Guanacas	Labarca, R. 2015. La meso y megafauna terrestre extinta del Pleistoceno de Chile. Publicación Ocas. Mus. Nac. Hist. Nat. Chile 63: 401-465.
Mylodon darwinii	Mylodon	-45.2644	-71.4428	Latest Pleistocene	Baño Nuevo 1	Labarca, R. 2015. La meso y megafauna terrestre extinta del Pleistoceno de Chile. Publicación Ocas. Mus. Nac. Hist. Nat. Chile 63: 401-465.; Borrero, L. A. (2009). The elusive evidence: the archeological record of the South American extinct megafauna. In American megafaunal extinctions at the end of the Pleistocene (pp. 145-168). Springer, Dordrecht.
Mylodon darwinii	Mylodon	-41.0733	-71.4866	Latest Pleistocene	El Trébol	Hajduk A, Albornoz A, Lezcano MJ (2004) El Mylodon en el patio de atrás. Informe preliminar sobre los trabajos en el sitio El Trébol, ejido rubano de San Carlos de Bariloche, Provincia de Rio Negro. In: Civalero MT, Fernandez PM, Guraieb AG (eds) Contra viento y marea. Arqueologia de Patagonia, INAPL, Buenos Aires, pp 715–731; Borrero, L. A. (2009). The elusive evidence: the archeological record …
Glossotherium robustum	Glossotherium	-39.0017	-61.5803	Latest Pleistocene	Playa del Barco	Deschamps C. M. and R. L. Tomassini. 2016. Late Cenozoic vertebrates from the Southern Pampean region: systematic and bio-chronostratigraphic update. In M. MartÃ­nez, D. Olivera (eds.), PalinologÃ­a del Meso-Cenozoico de Argentina - Volumen en homenaje a Mirta Elena Quattrocchio. PublicaciÃ³n ElectrÃ³nica de la AsociaciÃ³n PaleontolÃ³gica Argentina. 16(2):202-225
Glossotherium robustum	Glossotherium	-38.1979	-61.7698	Latest Pleistocene	Balneario Saldungaray	Deschamps C. M. and R. L. Tomassini. 2016. Late Cenozoic vertebrates from the Southern Pampean region: systematic and bio-chronostratigraphic update. In M. MartÃ­nez, D. Olivera (eds.), PalinologÃ­a del Meso-Cenozoico de Argentina - Volumen en homenaje a Mirta Elena Quattrocchio. PublicaciÃ³n ElectrÃ³nica de la AsociaciÃ³n PaleontolÃ³gica Argentina. 16(2):202-225
Glossotherium robustum	Glossotherium	-38.4833	-61.8	Latest Pleistocene	Bajo San Jose	C. M. Deschamps and A. M. Borromei. 1992. La fauna de vertebrados pleistocenicos del Bajo San Jose (provincia de Buenos Aires, Argentina). Aspectos paleoambientales. Ameghiniana 29(2):177-183
Glossotherium robustum	Glossotherium	-38.31	-60.2	Latest Pleistocene	Arroyo Seco 2	Politis, G. G. & P. G. Messineo. 2008. The Campo Laborde site: New evidence for the Holocene survival of Pleistocene megafauna in the Argentine Pampas. Quaternary International 191(1):98-114
Glossotherium robustum	Glossotherium	-38.1994	-59.1143	Latest Pleistocene	Paso Otero	Prado JL, Menegaz AN, Tonni EP, Salemme MC (2013) Los mamíferos de la fauna local Paso Otero (Pleistoceno tardío), provincia de Buenos Aires. Aspectos paleoambientales y bioestratigráficos. Ameghiniana 24:217-233.; Martínez, G., Gutiérrez, M. A., & Tonni, E. P. (2013). Paleoenvironments and faunal extinctions: Analysis of the archaeological assemblages at the Paso Otero locality (Argentina) durin…
Glossotherium robustum	Glossotherium	-38.1667	-58.7833	Latest Pleistocene	Loberia - La Postrera	Czerwonogora, A., Fariña, R. A., & Tonni, E. P. (2011). Diet and isotopes of Late Pleistocene ground sloths: first results for Lestodon and Glossotherium (Xenarthra, Tardigrada). Neues Jahrbuch für Geologie und Paläontologie-Abhandlungen, 262(3), 257-266.
Glossotherium robustum	Glossotherium	-36.73	-60.18	Latest Pleistocene	Arroyo Tapalqué	Bargo M.S., A.N. Menegaz, and JL Prado, MC Salemme, CP Tambussi, EP Tonni. 1986. Mamiferos y Biostratigrafia. Una Nueva Fauna Loval de la Unidad Mamifero Lujanense (Pleistoceno Tardio) de la Provincia de Buenos Aires. Ameghiniana 23(3-4):229-232
Glossotherium robustum	Glossotherium	-37.1128	-58.6302	Latest Pleistocene	Arroyo Chelforó	Cabrera, A. (1936). Las especies del género Glossotherium. Notas del Museo de La Plata. Sección Paleontología, 1(5).; Zurita AE, Gasparini GM, Soibelzon E (2005) Una localidad con mamíferos pleistocenos en el centro-oeste de la Provincia de Buenos Aires, Argentina. Comunicaciones Científicas y Tecnológicas, Universidad Nacional del Nordeste, Resúmenes B-008 (4 pp.).
Glossotherium robustum	Glossotherium	-36.6318	-64.2865	Latest Pleistocene	Santa Rosa	Montalvo, C. I., Zarate, M. A., Bargo, M. S., & Mehl, A. (2013). Registro faunístico y paleoambientes del Cuaternario tardío, provincia de La Pampa, Argentina. Ameghiniana, 50(6), 554-570.
Glossotherium robustum	Glossotherium	-34.6428	-59.3011	Latest Pleistocene	Arroyo Balta, Mercedes	Arzani H., S. L. Lanzelotti, and G. E. Acua Suarez, N. M. Novo. 2014. Primer Registro de Pelos Fosiles en Glossotherium robustum (Xenarthra, Mylodontidae), Pleistoceno Tardio, Mercedes, Provincia de Buenos Aires, Argentina. Ameghiniana 51(6):585-590
Glossotherium robustum	Glossotherium	-34.6156	-56.0492	Latest Pleistocene	Arroyo del Vizcaíno	Farina, R. A., Tambusso, P. S., Varela, L., Czerwonogora, A., Di Giacomo, M., Musso, M., ... & Gascue, A. (2014). Arroyo del Vizcaíno, Uruguay: a fossil-rich 30-ka-old megafaunal locality with cut-marked bones. Proceedings of the Royal Society B: Biological Sciences, 281(1774), 20132211.
Glossotherium robustum	Glossotherium	-34.598	-59.19	Latest Pleistocene	Luján	Tonni, E. P., Prado, J. L., Menegaz, A. N., & Salemme, M. C. (1985). La unidad mamifero (fauna) Lujanense. Proyección de la estratigrafia mamaliana al cuaternarion de la region Pampeana. Ameghiniana, 22(3-4), 255-261.
Glossotherium robustum	Glossotherium	-32	-60.5	Latest Pleistocene	Arroyo Ensenada	Noriega, J. I., Carlini, A. A., & Tonni, E. P. (2004). Vertebrados del Pleistoceno tardío de la cuenca del Arroyo Ensenada (Departamento Diamante, provincia de Entre Ríos). Temas de la Biodiversidad del Litoral fluvial argentino. INSUGEO, Miscelánea, 12, 71-76.
Glossotherium robustum	Glossotherium	-31.1545	-56.8769	Latest Pleistocene	Sopas Creeck, Arapey river	Ubilla M., D. Perea, and A. Rinderknecht, A. Corona. 2009. Pleistocene mammals from Uruguay: Biostratigraphic, biogeographic and environmental connotations. QuaternÃ¡rio do Rio Grande do Sul. Sociedade Brasileira de PaleontologÃ­a.
Glossotherium robustum	Glossotherium	-30.2944	-56.6035	Latest Pleistocene	Pintado	Ubilla M. and M. T. Alberdi. 1990. Hippidion sp. (Mammalia, Perissodactyla, Equidae) en Sedimentos del Pleistoceno Superior del Uruguay (Edad Mamifero Luganense). Estudios Geologia 46:453-464
Glossotherium robustum	Glossotherium	-30.85	-56.48	Latest Pleistocene	Cerro da Tapera	Pitana, V. G., Esteban, G. I., Ribeiro, A. M., & Cartelle, C. (2013). Cranial and dental studies of Glossotherium robustum (Owen, 1842)(Xenarthra: Pilosa: Mylodontidae) from the Pleistocene of southern Brazil. Alcheringa: An Australasian Journal of Palaeontology, 37(2), 147-162.
Glossotherium robustum	Glossotherium	-30.2296	-57.1491	Latest Pleistocene	Cuareim (Pintado-Urumbeba)	Ubilla M., D. Perea, and A. Rinderknecht, A. Corona. 2009. Pleistocene mammals from Uruguay: Biostratigraphic, biogeographic and environmental connotations. QuaternÃ¡rio do Rio Grande do Sul. Sociedade Brasileira de PaleontologÃ­a.
Glossotherium robustum	Glossotherium	-29.67	-56.83	Latest Pleistocene	Touro Passo Creek	Pitana, V. G., Esteban, G. I., Ribeiro, A. M., & Cartelle, C. (2013). Cranial and dental studies of Glossotherium robustum (Owen, 1842)(Xenarthra: Pilosa: Mylodontidae) from the Pleistocene of southern Brazil. Alcheringa: An Australasian Journal of Palaeontology, 37(2), 147-162.
Glossotherium robustum	Glossotherium	-29.56	-55.7	Latest Pleistocene	Sanga da Cruz Creek	Pitana, V. G., Esteban, G. I., Ribeiro, A. M., & Cartelle, C. (2013). Cranial and dental studies of Glossotherium robustum (Owen, 1842)(Xenarthra: Pilosa: Mylodontidae) from the Pleistocene of southern Brazil. Alcheringa: An Australasian Journal of Palaeontology, 37(2), 147-162.
Notiomastodon platensis	Notiomastodon	-41.5047	-73.2044	Latest Pleistocene	Monte Verde	Labarca, R. L. (2015). La meso y megafauna terrestre extinta del Pleistoceno de Chile. Publicación Ocas. Mus. Nac. Hist. Nat. Chile, 63, 401-465.
Notiomastodon platensis	Notiomastodon	-41.019	-73.39	Latest Pleistocene	Nochaco	Labarca, R. L. (2015). La meso y megafauna terrestre extinta del Pleistoceno de Chile. Publicación Ocas. Mus. Nac. Hist. Nat. Chile, 63, 401-465.
Notiomastodon platensis	Notiomastodon	-40.5667	-73.116	Latest Pleistocene	Pilauco	Labarca, R. L. (2015). La meso y megafauna terrestre extinta del Pleistoceno de Chile. Publicación Ocas. Mus. Nac. Hist. Nat. Chile, 63, 401-465.
Notiomastodon platensis	Notiomastodon	-40.5564	-73.1966	Latest Pleistocene	Mulpulmo	Labarca, R. L. (2015). La meso y megafauna terrestre extinta del Pleistoceno de Chile. Publicación Ocas. Mus. Nac. Hist. Nat. Chile, 63, 401-465.
Notiomastodon platensis	Notiomastodon	-39.0025	-61.5811	Latest Pleistocene	Playa del Barco	Deschamps C. M. and R. L. Tomassini. 2016. Late Cenozoic vertebrates from the Southern Pampean region: systematic and bio-chronostratigraphic update. In M. MartÃ­nez, D. Olivera (eds.), PalinologÃ­a del Meso-Cenozoico de Argentina - Volumen en homenaje a Mirta Elena Quattrocchio. PublicaciÃ³n ElectrÃ³nica de la AsociaciÃ³n PaleontolÃ³gica Argentina. 16(2):202-225
Notiomastodon platensis	Notiomastodon	-38.9883	-61.3919	Latest Pleistocene	El Conglomerado	Prado, J. L., Alberdi, M. T., & Di Martino, V. J. (2012). Équidos y Gonfoterios del Pleistoceno tardío del Sudeste de la Provincia de Buenos Aires. Ameghiniana, 49(4), 623-641.
Notiomastodon platensis	Notiomastodon	-37.8481	-57.5056	Latest Pleistocene	Santa Clara del Mar	Alberdi, M. T., & Prado, J. L. (2008). Presencia de Stegomastodon (Gomphotheriidae, Proboscidea) en el Pleistoceno superior de la zona costera de Santa Clara del Mar (Argentina). Estudios geológicos, 64(2), 175-185.
Notiomastodon platensis	Notiomastodon	-36.8745	-60.3051	Latest Pleistocene	Arroyo Tapalqué	Prado, J. L., Alberdi, M. T., & Gómez, G. (2002). Late Pleistocene gomphotheres (Proboscidea) from the Arroyo Tapalqué locality (Buenos Aires, Argentina) and their taxonomic and biogeographic implication. NEUES JAHRBUCH FUR GEOLOGIE UND PALAONTOLOGIE ABHANDLUNGEN, 225(2), 275-296.
Notiomastodon platensis	Notiomastodon	-34.9133	-58.6953	Latest Pleistocene	Cantera "Nicolás Vignogna III"	Beilinson, E., Raigemborn, M. S., Rodriguez, S. G., Soibelzon, E., Gasparini, G. M., Calvo-Marcilese, L., ... & Soibelzon, L. H. (2019). A multi-proxy approach to paleoenvironmental changes in the southwestern Río de la Plata area (Argentina) during Late Pleistocene. Quaternary International, 512, 6-17.
Notiomastodon platensis	Notiomastodon	-34.6156	-56.0492	Latest Pleistocene	Arroyo del Vizcaíno	Farina, R. A., Tambusso, P. S., Varela, L., Czerwonogora, A., Di Giacomo, M., Musso, M., ... & Gascue, A. (2014). Arroyo del Vizcaíno, Uruguay: a fossil-rich 30-ka-old megafaunal locality with cut-marked bones. Proceedings of the Royal Society B: Biological Sciences, 281(1774), 20132211.
Notiomastodon platensis	Notiomastodon	-34.4689	-71.1664	Latest Pleistocene	Tagua Tagua	Labarca, R. L. (2015). La meso y megafauna terrestre extinta del Pleistoceno de Chile. Publicación Ocas. Mus. Nac. Hist. Nat. Chile, 63, 401-465.
Notiomastodon platensis	Notiomastodon	-34.4451	-56.4184	Latest Pleistocene	Santa Lucía	Ubilla, M., Rinderknecht, A., Corona, A., & Perea, D. (2018). Mammals in last 30 to 7 ka interval (Late Pleistocene-Early Holocene) in southern Uruguay (Santa Lucía River Basin): last occurrences, climate, and biogeography. Journal of Mammalian Evolution, 25(2), 291-300.
Notiomastodon platensis	Notiomastodon	-33.7428	-59.6017	Latest Pleistocene	Campo Sposito	Prado, J. L., & Alberdi, M. T. (2012). Equidos y gonfoterios del Pleistoceno tardío de San Pedro, provincia de Buenos Aires, Argentina. Estudios Geológicos 68(2): 261-276.
Notiomastodon platensis	Notiomastodon	-33.6533	-70.9425	Latest Pleistocene	El Trebal	Labarca, R., Alberdi, M. T., Prado, J. L., Mansilla, P., & Mourgues, F. A. (2016). Nuevas evidencias acerca de la presencia de Stegomastodon platensis Ameghino, 1888, Proboscidea: Gomphotheriidae, en el Pleistoceno tardío de Chile central. Estudios Geológicos, 72(1), 046.
Notiomastodon platensis	Notiomastodon	-33.0129	-60.6307	Latest Pleistocene	Arroyo Saladillo	Irrazábal, M. L., & Rey, L. (2016). Nuevos registros de mamíferos fósiles en el arroyo Saladillo, Parque Regional Sur (Rosario, Santa Fe). Revista del Museo Argentino de Ciencias Naturales nueva serie, 17(2), 135-146.
Notiomastodon platensis	Notiomastodon	-32.0833	-60.4833	Latest Pleistocene	South Eastern Entre Ríos	B.S. Ferrero, J.I. Noriega, and E. Brunetto, NN OtaÃ±o. 2017. Vertebrate continental assemblage from the Last Interglacial in southern South America (Entre RÃ­os, Argentina). Biostratigraphy and paleoenvironment. 466:89-99
Notiomastodon platensis	Notiomastodon	-32	-60.5	Latest Pleistocene	Arroyo Ensenada	Noriega, J. I., Carlini, A. A., & Tonni, E. P. (2004). Vertebrados del Pleistoceno tardío de la cuenca del Arroyo Ensenada (Departamento Diamante, provincia de Entre Ríos). Temas de la Biodiversidad del Litoral fluvial argentino. INSUGEO, Miscelánea, 12, 71-76.
Notiomastodon platensis	Notiomastodon	-31.9307	-71.5119	Latest Pleistocene	Quereo	Labarca, R. L. (2015). La meso y megafauna terrestre extinta del Pleistoceno de Chile. Publicación Ocas. Mus. Nac. Hist. Nat. Chile, 63, 401-465.
Notiomastodon platensis	Notiomastodon	-30.03	-57.05	Latest Pleistocene	Río Quarai	Lima-Ribeiro, M. S., Nogués-Bravo, D., Terribile, L. C., Batra, P., & Diniz-Filho, J. A. F. (2013). Climate and humans set the place and time of Proboscidean extinction in late Quaternary of South America. Palaeogeography, Palaeoclimatology, Palaeoecology, 392, 546-556.
Notiomastodon platensis	Notiomastodon	-29.67	-57.83	Latest Pleistocene	Arroio Touro Passo	Lima-Ribeiro, M. S., Nogués-Bravo, D., Terribile, L. C., Batra, P., & Diniz-Filho, J. A. F. (2013). Climate and humans set the place and time of Proboscidean extinction in late Quaternary of South America. Palaeogeography, Palaeoclimatology, Palaeoecology, 392, 546-556.
Notiomastodon platensis	Notiomastodon	-27.7435	-64.3138	Latest Pleistocene	Santiago del Estero	Alberdi, M. T., Cerdeño, E., & Prado, J. L. (2008). Stegomastodon platensis (Proboscidea, Gomphotheriidae) en el Pleistoceno de Santiago del Estero, Argentina. Ameghiniana, 45(2), 257-271.
Cuvieronius hyodon	Cuvieronius	-21.6958	-64.6996	Latest Pleistocene	Rio Rujero	Coltorti M. , L. Abbazzi, and M. P. Ferretti, P. Iacumin, F. Paredes-Rios, M. Pellegrini, P. Pieruccini, M. Rustioni, G. Tito, L. Rook. 2007. Last glacial mammals in South America: a new scenario from the Tarija basin (Bolivia). Naturwissenschaften 94:288-299; Prado, J. L., Alberdi, M. T., Azanza, B., Sánchez, B., & Frassinetti, D. (2005). The Pleistocene Gomphotheriidae (Proboscidea) from South …
Cuvieronius hyodon	Cuvieronius	-21.4856	-64.7083	Latest Pleistocene	Monte Sur	Coltorti M., L. Abbazzi, and M. P. Ferretti, P. Iacumin, F. Paredes-Rios, M. Pellegrini, P. Pieruccini, M. Rustioni, G. Tito, L. Rook. 2007. Last glacial mammals in South America: a new scenario from the Tarija basin (Bolivia). Naturwissenschaften 94:288-299; Prado, J. L., Alberdi, M. T., Azanza, B., Sánchez, B., & Frassinetti, D. (2005). The Pleistocene Gomphotheriidae (Proboscidea) from South A…
Cuvieronius hyodon	Cuvieronius	-13.097	-71.2745	Latest Pleistocene	near Cusco	Borrero, L. A. (2009). The elusive evidence: the archeological record of the South American extinct megafauna. In American megafaunal extinctions at the end of the Pleistocene (pp. 145-168). Springer, Dordrecht.; Hoffstetter R (1986) High Andean mammalian faunas during the Plio-Pleistocene. In: Vuilleumier F, Monasterio N, (eds) High altitude tropical biogeography. Oxford University Press, Oxford…
Cuvieronius hyodon	Cuvieronius	-11.9599	-74.7556	Latest Pleistocene	near Huancayo	Borrero, L. A. (2009). The elusive evidence: the archeological record of the South American extinct megafauna. In American megafaunal extinctions at the end of the Pleistocene (pp. 145-168). Springer, Dordrecht.; Hoffstetter R (1986) High Andean mammalian faunas during the Plio-Pleistocene. In: Vuilleumier F, Monasterio N, (eds) High altitude tropical biogeography. Oxford University Press, Oxford…
Cuvieronius hyodon	Cuvieronius	-7.5649	-72.7269	Latest Pleistocene	Rio Juruá, Amazonia/Brazil	Prado, J. L., Alberdi, M. T., Azanza, B., Sánchez, B., & Frassinetti, D. (2005). The Pleistocene Gomphotheriidae (Proboscidea) from South America. Quaternary International, 126, 21-30.
Cuvieronius hyodon	Cuvieronius	-7.4	-79.57	Latest Pleistocene	Pampa de los Fossiles- Paijan /Peru	Borrero, L. A. (2009). The elusive evidence: the archeological record of the South American extinct megafauna. In American megafaunal extinctions at the end of the Pleistocene (pp. 145-168). Springer, Dordrecht.
Cuvieronius hyodon	Cuvieronius	-0.533	-76.7337	Latest Pleistocene	Rio Napo	Latrubesse and Franzinelli (1995); Lima-Ribeiro et al. 2013
Cuvieronius hyodon	Cuvieronius	-17.508	-65.803	Latest Pleistocene	Near La Paz	Prado, J. L., Alberdi, M. T., Azanza, B., Sánchez, B., & Frassinetti, D. (2005). The Pleistocene Gomphotheriidae (Proboscidea) from South America. Quaternary International, 126, 21-30.
Cuvieronius hyodon	Cuvieronius	-9.647	-71.927	Latest Pleistocene	Acre	Prado, J. L., Alberdi, M. T., Azanza, B., Sánchez, B., & Frassinetti, D. (2005). The Pleistocene Gomphotheriidae (Proboscidea) from South America. Quaternary International, 126, 21-30.
Cuvieronius hyodon	Cuvieronius	0.6558	-77.497	Latest Pleistocene	North Ecuador	Prado, J. L., Alberdi, M. T., Azanza, B., Sánchez, B., & Frassinetti, D. (2005). The Pleistocene Gomphotheriidae (Proboscidea) from South America. Quaternary International, 126, 21-30.
Cuvieronius hyodon	Cuvieronius	-2.9621	-79.4207	Latest Pleistocene	Center Ecuador1	Prado, J. L., Alberdi, M. T., Azanza, B., Sánchez, B., & Frassinetti, D. (2005). The Pleistocene Gomphotheriidae (Proboscidea) from South America. Quaternary International, 126, 21-30.
Cuvieronius hyodon	Cuvieronius	-1.382	-79.3798	Latest Pleistocene	Center Ecuador2	Prado, J. L., Alberdi, M. T., Azanza, B., Sánchez, B., & Frassinetti, D. (2005). The Pleistocene Gomphotheriidae (Proboscidea) from South America. Quaternary International, 126, 21-30.
Cuvieronius hyodon	Cuvieronius	4.98567	-73.9829	Latest Pleistocene	Tibitó/Colombia	Correal Urrego, G. 1990. Evidencias culturales durante el Pleistocene y Holoceno de Colombia - Cultural evidences during the Pleistocene and Holocene of Colombia. Revista de Arqueología Americana 1. 69–89. ; Borrero, L. A. (2009). The elusive evidence: the archeological record of the South American extinct megafauna. In American megafaunal extinctions at the end of the Pleistocene (pp. 145-168). …
Notiomastodon waringi	Notiomastodon	4.98	-73.98	Latest Pleistocene	Tibitó	Lima-Ribeiro, M. S., Nogués-Bravo, D., Terribile, L. C., Batra, P., & Diniz-Filho, J. A. F. (2013). Climate and humans set the place and time of Proboscidean extinction in late Quaternary of South America. Palaeogeography, Palaeoclimatology, Palaeoecology, 392, 546-556.
Notiomastodon waringi	Notiomastodon	-0.6	-73.38	Latest Pleistocene	Río Napo, Amazonia	Lima-Ribeiro, M. S., Nogués-Bravo, D., Terribile, L. C., Batra, P., & Diniz-Filho, J. A. F. (2013). Climate and humans set the place and time of Proboscidean extinction in late Quaternary of South America. Palaeogeography, Palaeoclimatology, Palaeoecology, 392, 546-556.
Notiomastodon waringi	Notiomastodon	-10.15	-72.32	Latest Pleistocene	Río Ucayali	Lima-Ribeiro, M. S., Nogués-Bravo, D., Terribile, L. C., Batra, P., & Diniz-Filho, J. A. F. (2013). Climate and humans set the place and time of Proboscidean extinction in late Quaternary of South America. Palaeogeography, Palaeoclimatology, Palaeoecology, 392, 546-556.
Notiomastodon waringi	Notiomastodon	9.62	-70	Latest Pleistocene	El Vano	Lima-Ribeiro, M. S., Nogués-Bravo, D., Terribile, L. C., Batra, P., & Diniz-Filho, J. A. F. (2013). Climate and humans set the place and time of Proboscidean extinction in late Quaternary of South America. Palaeogeography, Palaeoclimatology, Palaeoecology, 392, 546-556.
Notiomastodon waringi	Notiomastodon	11.3	-69.6	Latest Pleistocene	Muaco	Alberdi M. T. , J. L. Pardo, and C. Cartelle. 2002. El registro de Stegomastodon (Mammalia, Gomphotheriidae) en el Pleistoceno superior de Brasil. Revista EspaÃ±ola de PaleontologÃ­a 17(2):217-235
Notiomastodon waringi	Notiomastodon	11.5	-69.5	Latest Pleistocene	Taima Taima	Alberdi M. T. , J. L. Pardo, and C. Cartelle. 2002. El registro de Stegomastodon (Mammalia, Gomphotheriidae) en el Pleistoceno superior de Brasil. Revista EspaÃ±ola de PaleontologÃ­a 17(2):217-235
Notiomastodon waringi	Notiomastodon	-8.05	-68.55	Latest Pleistocene	Río Juruá	Lima-Ribeiro, M. S., Nogués-Bravo, D., Terribile, L. C., Batra, P., & Diniz-Filho, J. A. F. (2013). Climate and humans set the place and time of Proboscidean extinction in late Quaternary of South America. Palaeogeography, Palaeoclimatology, Palaeoecology, 392, 546-556.
Notiomastodon waringi	Notiomastodon	-10.05	-65.32	Latest Pleistocene	Río Madeira	Lima-Ribeiro, M. S., Nogués-Bravo, D., Terribile, L. C., Batra, P., & Diniz-Filho, J. A. F. (2013). Climate and humans set the place and time of Proboscidean extinction in late Quaternary of South America. Palaeogeography, Palaeoclimatology, Palaeoecology, 392, 546-556.
Notiomastodon waringi	Notiomastodon	11.4	-64.67	Latest Pleistocene	Inciarte	Lima-Ribeiro, M. S., Nogués-Bravo, D., Terribile, L. C., Batra, P., & Diniz-Filho, J. A. F. (2013). Climate and humans set the place and time of Proboscidean extinction in late Quaternary of South America. Palaeogeography, Palaeoclimatology, Palaeoecology, 392, 546-556.
Notiomastodon waringi	Notiomastodon	-3.3	-56	Latest Pleistocene	Itaituba Quarry (Rio Tapajós)	Lima-Ribeiro, M. S., Nogués-Bravo, D., Terribile, L. C., Batra, P., & Diniz-Filho, J. A. F. (2013). Climate and humans set the place and time of Proboscidean extinction in late Quaternary of South America. Palaeogeography, Palaeoclimatology, Palaeoecology, 392, 546-556.
Notiomastodon waringi	Notiomastodon	-19.63	-43.9	Latest Pleistocene	Lagoa Santa, MG/Brazil	Lima-Ribeiro, M. S., Nogués-Bravo, D., Terribile, L. C., Batra, P., & Diniz-Filho, J. A. F. (2013). Climate and humans set the place and time of Proboscidean extinction in late Quaternary of South America. Palaeogeography, Palaeoclimatology, Palaeoecology, 392, 546-556.
Notiomastodon waringi	Notiomastodon	-7.74729	-42.79	Latest Pleistocene	Piaui	Peyre E. , C. Guerin, and N. Guidon, and Y. Coppens. 1998. Des restes humains pleistocenes dans la grotte du Garrincho, Piaui, Bresil. C. R. Acad. Sci. Paris, Sciences de la terre et des planetes 327:335-360
Notiomastodon waringi	Notiomastodon	-14.7703	-40.9269	Latest Pleistocene	faz. Suse 2, BA/Brazil	Dantas, M. A. T., & Tasso, M. D. L. (2007). Megafauna do Pleistoceno final de Vitória da Conquista, Bahia: taxonomia e aspectos tafonômicos. Scientia Plena, 3(3).
Notiomastodon waringi	Notiomastodon	-11.53	-40.12	Latest Pleistocene	Baixa Grande, BA/Brazil	da Costa Ribeiro, R., & de Souza Carvalho, I. (2009). Megafauna do Quaternário tardio de Baixa Grande, Bahia, Brasil. Anuário do Instituto de Geociências, 32(2), 42-50.
Notiomastodon waringi	Notiomastodon	-10.73	-37.8	Latest Pleistocene	Toca da Raposa, SE/Brazil	Dantas, M. A. T. (2009). Primeiro registro de fósseis de mamíferos pleistocênicos em caverna de Sergipe, Brasil. Revista Brasileira de Paleontologia, 12(2), 161-164.
Notiomastodon waringi	Notiomastodon	-9.92694	-37.7536	Latest Pleistocene	Poço Redondo/SE	Dantas, M. A. T., Xavier, M. C. T., de Melo França, L., Cozzuol, M. A., de Souza Ribeiro, A., Figueiredo, A. M. G., ... & Baffa, O. (2013). A review of the time scale and potential geographic distribution of Notiomastodon platensis (Ameghino, 1888) in the late Pleistocene of South America. Quaternary International, 317, 73-79.
Notiomastodon waringi	Notiomastodon	-5.24194	-37.7389	Latest Pleistocene	Lajedo da Escada	Porpino K. O. , J. C. Fernicola, and L. P. Bergqvist. 2009. A new cingulate (Mammalia: Xenarthra), Pachyarmatherium brasiliense sp. nov., from the Late Pleistocene of northeastern Brazil. Journal of Vertebrate Paleontology 29(3):881-893
Notiomastodon waringi	Notiomastodon	-6.67509	-35.3762	Latest Pleistocene	Lagoa da Dentro	Dantas, M. A. T., & Tasso, M. D. L. (2007). Megafauna do Pleistoceno final de Vitória da Conquista, Bahia: taxonomia e aspectos tafonômicos. Scientia Plena, 3(3).
1 Cartajena et al. (2010) assigned the specimen from Kamac Mayu to Lama gracilis, but Labarca (2015) considered that the measurements of the femur and metatarsal are also compatible with Vicugna provicugna. If we consider the proposed made by Menegaz et al. (1989) and Weinstock et al. (2009), both taxa could be part of the same species.
